# Supplementary material for: Population genetic structure of the predatory, social wasp Vespula pensylvanica in its native and invasive range
Source: Ecol Evol. 2015 Nov 13;5(23):5573–87. doi: 10.1002/ece3.1757 (PMC4813109; doi:10.1002/ece3.1757)
Supplement: Supplementary file 1 — Table S1. Locations and total numbers of V. pensylvanica wasps collected from traps in the sampled transects, ranges, and regions (NA = location not determined). Table S2. Measures of genetic diversity at microsatellite loci for V. pensylvanica from invasive regions, including number of samples (N), number of alleles (N a), effective number of alleles (N e), observed heterozygosity (H o), expected heterozygosity (H e), allelic richness (A), and number of private alleles (N p). Table S3. Assignment and Exclusion test of invasive Hawaiian populations to mainland populations in the United States. Table S4. Locations of, total numbers of, and genotypes of V. pensylvanica wasps collected from, each trap in the sampled transects, ranges, and regions (NA = location not determined) at 15 loci. [file ECE3-5-5573-s001.xlsx]

## Sheet: S1_sampleInformation
Supplement Table 1. Locations and total numbers of V.pensylvanica wasps collected from traps in the sampled transects, ranges, and regions (NA = location not determined).
Range	Region	Transect	Trap	Number	Latitude	Longitude
Native	California	Atascandero	AT1	5	-120.663	35.4916
Native	California	Atascandero	AT2	5	-120.649	35.5054
Native	California	Atascandero	AT3	5	-120.641	35.4909
Native	California	Atascandero	AT4	5	-120.628	35.4807
Native	California	Atascandero	AT5	5	-120.623	35.4625
Native	California	Atascandero	AT6	5	-120.633	35.4499
Native	California	Atascandero	AT7	5	-120.618	35.4343
Native	California	Atascandero	AT8	4	-120.604	35.4195
Native	California	Balboa Park	BP1	5	NA	NA
Native	California	Balboa Park	BP2	1	-117.151	32.7262
Native	California	Balboa Park	BP3	5	NA	NA
Native	California	Balboa Park	BP4	5	NA	NA
Native	California	Balboa Park	BP5	2	NA	NA
Native	California	BR	BR1	5	NA	NA
Native	California	BR	BR2	2	-120.782	36.1677
Native	California	BR	BR3	5	-120.758	36.1474
Native	California	BR	BR4	5	-120.744	36.1303
Native	California	BR	BR5	2	-120.728	36.1165
Native	California	BR	BR6	5	-120.691	36.0993
Native	California	BR	BR7	2	-120.67	36.0899
Native	California	BR	BR8	3	-120.652	36.071
Native	California	Corning	CN3	2	NA	NA
Native	California	Corning	CN5	5	NA	NA
Native	California	Corning	CN6	1	NA	NA
Native	California	Diablo	DB1	5	-121.988	37.8982
Native	California	Diablo	DB2	5	-121.984	37.8912
Native	California	Diablo	DB3	5	-121.975	37.8835
Native	California	Diablo	DB4	5	-121.965	37.8802
Native	California	Diablo	DB5	5	-121.96	37.8733
Native	California	Diablo	DB6	2	-121.95	37.8722
Native	California	Diablo	DB7	5	-121.944	37.8661
Native	California	Diablo	DB8	5	-121.94	37.8713
Native	California	Diablo	DB9	5	NA	NA
Native	California	Diablo	DB10	1	-122.009	37.9165
Native	California	La Jolla	LJ2	5	-117.246	32.8716
Native	California	La Jolla	LJ3	4	-117.244	32.8879
Native	California	Lake Shasta	SL2	2	-122.398	40.6483
Native	California	Lake Shasta	SL3	2	-122.397	40.6661
Native	California	Lake Shasta	SL4	5	-122.403	40.6837
Native	California	Lake Shasta	SL5	4	-122.394	40.69
Native	California	Lake Shasta	SL6	5	-122.376	40.6821
Native	California	Lake Shasta	SL7	5	-122.32	40.8055
Native	California	Lake Shasta	SL8	4	-122.311	40.8033
Native	California	Los Padres	LP1	4	NA	NA
Native	California	Los Padres	LP2	5	-119.372	34.6253
Native	California	Los Padres	LP3	4	-119.283	34.5147
Native	California	Los Padres	LP4	5	-119.28	34.5055
Native	California	Los Padres	LP5	5	-119.301	34.5003
Native	California	Los Padres	LP6	5	-119.297	34.4846
Native	California	Los Padres	LP7	5	-119.287	34.4691
Native	California	Los Padres	LP8	5	-119.275	34.4524
Native	California	Los Padres	LP9	5	NA	NA
Native	California	Morgan Hill	MH1	5	-121.597	37.1367
Native	California	Morgan Hill	MH2	5	-121.592	37.1469
Native	California	Morgan Hill	MH4	5	-121.588	37.1552
Native	California	Morgan Hill	MH5	5	-121.598	37.1627
Native	California	Portrero Road	PO1	1	NA	NA
Native	California	Portrero Road	PO2	3	-119.012	34.1574
Native	California	Portrero Road	PO4	2	-118.952	34.1546
Native	California	Portrero Road	PO5	2	-118.935	34.1569
Native	California	Portrero Road	PO6	5	-118.921	34.1556
Native	California	Portrero Road	PO7	5	-118.904	34.1526
Native	California	Portrero Road	PO8	5	NA	NA
Native	California	Ramona	RM1	5	NA	NA
Native	California	Ramona	RM2	5	-117.009	33.0957
Native	California	Ramona	RM3	5	-116.994	33.091
Native	California	Ramona	RM5	4	-116.946	33.0905
Native	California	Ramona	RM6	1	-116.933	33.0857
Native	California	Ramona	RM7	5	-116.922	33.085
Native	California	Ramona	RM8	5	-116.903	33.0744
Native	California	Ramona	RM9	5	NA	NA
Native	California	Ramona	RM10	2	-116.931	33.0109
Native	California	Ramona	RM11	5	-116.952	33.0126
Native	California	Ramona	RM12	1	-116.977	32.9942
Native	California	Santa Maria	SM1	4	NA	NA
Native	California	Santa Maria	SM2	5	NA	NA
Native	California	Santa Maria	SM3	5	-120.295	35.0174
Native	California	Santa Maria	SM4	4	-120.276	35.0276
Native	California	Santa Maria	SM5	5	-120.255	35.0268
Native	California	Santa Maria	SM6	5	-120.234	35.0245
Native	California	Santa Maria	SM7	1	-120.216	35.0207
Native	California	Santa Maria	SM8	2	-120.193	35.0295
Native	California	Tilden Park	TL1	5	-122.263	37.8725
Native	California	Tilden Park	TL2	5	-122.263	37.8725
Native	California	Tilden Park	TL3	5	-122.265	37.9086
Native	California	Tilden Park	TL4	5	-122.26	37.9037
Native	California	Tilden Park	TL5	5	-122.256	37.8979
Native	California	Tilden Park	TL7	4	-122.242	37.8936
Native	California	Tilden Park	TL8	5	NA	NA
Native	California	Tilden Park	TL9	5	-122.244	37.9051
Native	California	Tilden Park	TL10	5	-122.235	37.8996
Native	California	Tilden Park	TL11	3	-122.225	37.8988
Native	California	Tilden Park	TL12	5	-122.218	37.8988
Native	California	Tilden Park	TL13	5	-122.207	37.9024
Native	California	Tilden Park	TL15	1	-122.201	37.9138
Native	California	Tres Pinos	TP1	1	-121.351	36.8136
Native	California	Tres Pinos	TP2	5	-121.325	36.793
Native	California	Tres Pinos	TP3	5	-121.309	36.7733
Native	California	Tres Pinos	TP4	4	-121.295	36.7566
Native	California	Tres Pinos	TP5	5	-121.283	36.7461
Native	California	Tres Pinos	TP6	3	-121.249	36.6666
Native	California	Tres Pinos	TP7	5	-121.226	36.6308
Native	California	Tres Pinos	TP8	1	-121.21	36.6141
Native	Colorado	Within Ft Collins	A	5	-105.149	40.5898
Native	Colorado	Within Ft Collins	B	5	-105.134	40.5954
Native	Colorado	Within Ft Collins	C	3	-105.023	40.5343
Native	Colorado	Within Ft Collins	D	2	-105.134	40.5607
Native	Colorado	Within Ft Collins	E	5	-105.101	40.5681
Native	Colorado	Within Ft Collins	F	5	-104.997	40.61
Native	Colorado	Within Ft Collins	G	5	-105.081	40.599
Native	Colorado	Within Ft Collins	H	5	-105.072	40.5856
Native	Colorado	Outside Ft Collins	I	5	NA	NA
Native	Colorado	Outside Ft Collins	J	5	-104.995	40.5234
Native	Colorado	Outside Ft Collins	K	5	-105.139	40.6211
Native	Colorado	Outside Ft Collins	L	5	-105.046	40.5749
Native	Colorado	Loveland	M	5	NA	NA
Native	Colorado	Loveland	N	5	-105.224	40.4263
Native	Colorado	Outside Larimer County	Q	5	NA	NA
Native	Oregon	Chemult	CM1	2	NA	NA
Native	Oregon	Columbia River Gorge	CG7	1	-122.199	45.5453
Native	Oregon	Columbia River Gorge	CG8	4	-122.218	45.539
Native	Oregon	Columbia River Gorge	CG9	2	NA	NA
Native	Oregon	Klamath Falls	KF1	4	NA	NA
Native	Oregon	Mill City	MC9	3	NA	NA
Native	Oregon	Mill City	MC11	1	NA	NA
Native	Oregon	Mill City	MC14	3	NA	NA
Native	Oregon	Mill City	MC15	1	NA	NA
Native	Oregon	Sisters	SS11	2	-121.617	44.3627
Native	Oregon	Sisters	SS12	2	-121.633	44.3743
Native	Oregon	Sisters	SS13	1	-121.652	44.3792
Native	Oregon	Salem Area	SA11	5	-123.064	44.8579
Native	Oregon	Salem Area	SA13	2	-123.062	44.8501
Native	Oregon	Salem Area	SA14	5	-123.062	44.8422
Native	Oregon	Salem Area	SA15	5	-123.061	44.8394
Native	Oregon	Salem Area	SA16	5	-123.06	44.8332
Native	Oregon	Salem Area	SA18	5	-123.059	44.8207
Native	Oregon	Salem Area	SA19	5	-123.055	44.8169
Native	Oregon	Salem Area	SA110	3	-123.05	44.8123
Native	Oregon	Salem Area	SA21	5	-123.007	44.8423
Native	Oregon	Salem Area	SA22	1	-123.008	44.8381
Native	Oregon	Salem Area	SA25	2	-123.016	44.8247
Native	Oregon	Salem Area	SA27	2	-123.024	44.817
Native	Oregon	Salem Area	SA210	4	-123.031	44.8015
Native	Oregon	Salem Area	SA31	4	-122.958	44.9279
Native	Oregon	Salem Area	SA32	1	-122.951	44.9279
Native	Oregon	Salem Area	SA33	2	-122.942	44.9279
Native	Oregon	Salem Area	SA34	2	-122.935	44.9273
Native	Oregon	Salem Area	SA36	5	-122.915	44.9272
Native	Oregon	Salem Area	SA38	1	-122.894	44.9293
Native	Oregon	Salem Area	SA39	5	-122.883	44.9283
Native	Oregon	Salem Area	SA41	1	-122.971	45.1158
Native	Oregon	Salem Area	SA42	4	-122.981	45.1169
Native	Oregon	Salem Area	SA43	5	-122.989	45.125
Native	Oregon	Salem Area	SA44	5	-123.001	45.1305
Native	Oregon	Salem Area	SA46	5	-123.002	45.1501
Native	Oregon	Salem Area	SA47	2	-122.998	45.1597
Native	Oregon	Salem Area	SA48	1	-122.994	45.1666
Native	Oregon	Salem Area	SA410	3	-122.986	45.186
Native	Oregon	Salem Area	SA51	5	-122.852	45.1088
Native	Oregon	Salem Area	SA52	2	-122.856	45.101
Native	Oregon	Salem Area	SA53	5	-122.856	45.097
Native	Oregon	Salem Area	SA54	3	-122.859	45.0934
Native	Oregon	Salem Area	SA55	5	-122.867	45.0888
Native	Oregon	Salem Area	SA56	5	-122.867	45.0841
Native	Oregon	Salem Area	SA57	5	-122.866	45.0741
Native	Oregon	Salem Area	SA58	1	-122.873	45.072
Native	Oregon	Salem Area	SA510	5	-122.88	45.072
Native	Wyoming	Chugadul Caspar	R	4	-106.363	42.8304
Native	Wyoming	Chugadul Caspar	S	1	-104.822	41.7564
Native	New Mexico	Chimayo	T	5	-105.947	36.0009
Invasive	Molokai	Forest Reserve Road	FR7	3	21.1326	-157.004
Invasive	Molokai	Forest Reserve Road	FR8	5	21.1329	-156.996
Invasive	Molokai	Forest Reserve Road	FR9	5	21.1365	-156.988
Invasive	Molokai	Forest Reserve Road	FR10	5	21.14	-156.981
Invasive	Molokai	Forest Reserve Road	FR11	5	21.1397	-156.973
Invasive	Molokai	Forest Reserve Road	FR12	5	21.1394	-156.969
Invasive	Molokai	Forest Reserve Road	FR13	4	21.1386	-156.965
Invasive	Molokai	Forest Reserve Road	FR14	5	21.1383	-156.962
Invasive	Molokai	Forest Reserve Road	FR15	5	21.1376	-156.958
Invasive	Molokai	Forest Reserve Road	FR16	5	21.1389	-156.954
Invasive	Molokai	Forest Reserve Road	FR17	5	21.1378	-156.95
Invasive	Molokai	Forest Reserve Road	FR18	1	21.1371	-156.946
Invasive	Molokai	Forest Reserve Road	FR19	5	21.135	-156.942
Invasive	Molokai	Forest Reserve Road	FR20	5	21.1328	-156.939
Invasive	Molokai	Forest Reserve Road	FR21	5	21.133	-156.934
Invasive	Molokai	Forest Reserve Road	FR22	5	21.1322	-156.93
Invasive	Molokai	Forest Reserve Road	FR24	5	21.1242	-156.918
Invasive	Molokai	Forest Reserve Road	FR25	5	21.121	-156.917
Invasive	Molokai	Forest Reserve Road	FR26	5	21.1177	-156.918
Invasive	Molokai	Forest Reserve Road	FR27	4	21.1166	-156.915
Invasive	Molokai	Forest Reserve Road	FR29	5	21.1182	-156.908
Invasive	Molokai	Forest Reserve Road	FR30	5	21.1178	-156.922
Invasive	Molokai	Forest Reserve Road	FR31	5	21.1188	-156.927
Invasive	Molokai	Forest Reserve Road	FR32	5	21.1153	-156.921
Invasive	Molokai	Forest Reserve Road	FR33	5	21.1144	-156.926
Invasive	Molokai	Forest Reserve Road	FR34	5	NA	NA
Invasive	Molokai	Forest Reserve Road	FR35	5	21.1158	-156.903
Invasive	Molokai	Molakai Kalaupapa 23	KP3	3	21.1569	-157.012
Invasive	Molokai	Molakai Kalaupapa 23	KP5	5	21.1719	-156.999
Invasive	Hawaii	Kahuku	KA1	5	19.0657	-155.678
Invasive	Hawaii	Kahuku	KA2	2	19.0678	-155.678
Invasive	Hawaii	Kahuku	KA3	5	19.0712	-155.679
Invasive	Hawaii	Kahuku	KA4	5	19.079	-155.681
Invasive	Hawaii	Kahuku	KA5	5	19.0881	-155.684
Invasive	Hawaii	Kahuku	KA6	6	19.0974	-155.687
Invasive	Hawaii	Kahuku	KA7	4	19.1032	-155.692
Invasive	Hawaii	Kahuku	KA8	5	19.107	-155.698
Invasive	Hawaii	Kahuku	KA9	3	19.1123	-155.696
Invasive	Hawaii	Kahuku	KA10	4	19.1179	-155.696
Invasive	Hawaii	Kahuku	KA14	1	19.148	-155.699
Invasive	Hawaii	SRA	SRA1	3	19.6817	-155.188
Invasive	Hawaii	SRA	SRA2	5	19.6867	-155.193
Invasive	Hawaii	SRA	SRA3	2	19.691	-155.199
Invasive	Hawaii	SRA	SRA4	3	19.6932	-155.206
Invasive	Hawaii	SRA	SRA5	3	19.6946	-155.214
Invasive	Hawaii	SRA	SRA7	3	19.6981	-155.227
Invasive	Hawaii	SRA	SRA10	3	19.6945	-155.248
Invasive	Kauai	Highway-552 (Kokee)	HW5	3	22.0248	-159.682
Invasive	Kauai	Highway-552 (Kokee)	HW6	5	22.0328	-159.672
Invasive	Kauai	Highway-552 (Kokee)	HW7	5	22.0413	-159.663
Invasive	Kauai	Highway-552 (Kokee)	HW8	2	22.0489	-159.658
Invasive	Kauai	Highway-552 (Kokee)	HW9	3	22.0625	-159.665
Invasive	Kauai	Highway-552 (Kokee)	HW10	1	22.0716	-159.663
Invasive	Kauai	Highway-552 (Kokee)	HW14	5	22.1033	-159.676
Invasive	Kauai	Highway-552 (Kokee)	HW16	3	22.1157	-159.669
Invasive	Kauai	Highway-552 (Kokee)	HW21	1	22.1382	-159.652
Invasive	Kauai	Highway-552 (Kokee)	HW23	4	22.1502	-159.646
Invasive	Kauai	Highway-552 (Kokee)	HW24	3	22.1508	-159.64
Invasive	Kauai	Makaha Ridge	MK1	5	NA	NA
Invasive	Kauai	Makaha Ridge	MK2	1	22.1154	-159.676
Invasive	Kauai	Makaha Ridge	MK3	5	22.1185	-159.682
Invasive	Kauai	Makaha Ridge	MK4	5	22.1214	-159.689
Invasive	Kauai	Makaha Ridge	MK5	5	22.1216	-159.696
Invasive	Kauai	Makaha Ridge	MK6	5	22.1221	-159.704
Invasive	Kauai	Makaha Ridge	MK7	5	22.1247	-159.71
Invasive	Kauai	Makaha Ridge	MK8	5	22.1278	-159.718
Invasive	Kauai	Makaha Ridge	MK9	5	22.1296	-159.721
Invasive	Lanai	Garden of the Gods	GG1	5	20.8371	-156.923
Invasive	Lanai	Monroe Trail	MR1	5	20.8483	-156.922
Invasive	Lanai	Monroe Trail	MR2	4	20.8454	-156.92
Invasive	Lanai	Monroe Trail	MR3	5	20.8439	-156.916
Invasive	Lanai	Monroe Trail	MR4	4	20.8427	-156.912
Invasive	Lanai	Monroe Trail	MR5	3	20.8427	-156.908
Invasive	Lanai	Monroe Trail	MR6	3	20.8479	-156.907
Invasive	Lanai	Monroe Trail	MR7	5	20.8474	-156.903
Invasive	Lanai	Monroe Trail	MR9	5	20.8407	-156.898
Invasive	Lanai	Monroe Trail	MR10	2	20.8365	-156.897
Invasive	Lanai	Monroe Trail	MR11	4	20.8355	-156.896
Invasive	Lanai	Monroe Trail	MR12	5	20.8316	-156.896
Invasive	Lanai	Monroe Trail	MR13	5	20.8278	-156.895
Invasive	Lanai	Monroe Trail	MR14	5	20.8257	-156.891
Invasive	Lanai	Monroe Trail	MR15	5	20.8236	-156.887
Invasive	Lanai	Monroe Trail	MR16	5	20.8213	-156.884
Invasive	Lanai	Monroe Trail	MR17	5	20.8205	-156.88
Invasive	Lanai	Monroe Trail	MR18	5	20.8177	-156.877
Invasive	Lanai	Monroe Trail	MR19	5	20.8146	-156.875
Invasive	Lanai	Monroe Trail	MR20	4	20.81	-156.869
Invasive	Lanai	Monroe Trail	MR21	5	20.8037	-156.864
Invasive	Lanai	Monroe Trail	MR22	4	20.7968	-156.861
Invasive	Lanai	Monroe Trail	MR23	5	20.7897	-156.861
Invasive	Lanai	Monroe Trail	MR24	3	20.7828	-156.864
Invasive	Lanai	Shipwreck	SW1	1	20.8555	-156.919
Invasive	Maui	Hosmer Grove	HG1	1	20.7687	-156.238
Invasive	Maui	Hosmer Grove	HG2	1	20.7711	-156.237
Invasive	Maui	Hosmer Grove	HG3	1	20.7733	-156.235
Invasive	Maui	Hosmer Grove	HG8	1	20.775	-156.234
Invasive	Maui	Haleakala	HM1	5	20.7522	-156.228
Invasive	Maui	Haleakala	HM2	5	20.7529	-156.228
Invasive	Maui	Haleakala	HM3	4	20.7539	-156.225
Invasive	Maui	Haleakala	HM4	4	20.7555	-156.223
Invasive	Maui	Haleakala	HM5	4	20.756	-156.221
Invasive	Maui	Haleakala	HM7	2	20.7563	-156.218
Invasive	Maui	Haleakala	HM8	1	20.7562	-156.217
Invasive	Maui	Maui Iao Valley	IV1	5	20.8829	-156.532
Invasive	Maui	Maui Iao Valley	IV2	5	20.8836	-156.537
Invasive	Maui	Maui Iao Valley	IV3	5	20.8811	-156.544
Invasive	Maui	Maui Iao Valley	IV4	5	20.8807	-156.547
Invasive	Maui	Maui Iao Valley	IV5	5	20.8804	-156.547
Invasive	Maui	Maui Iao Valley	IV6	5	NA	NA
Invasive	Maui	Maui Iao Valley	IV7	5	20.8788	-156.55
Invasive	Maui	Maui Iao Valley	IV8	5	NA	NA
Invasive	Maui	Maui Iao Valley	IV9	1	NA	NA
Invasive	Maui	Maui Iao Valley	IV10	4	20.8768	-156.553
Invasive	Maui	Olinda Road	OL1	5	20.8459	-156.309
Invasive	Maui	Olinda Road	OL2	5	NA	NA
Invasive	Maui	Olinda Road	OL3	5	20.8329	-156.299
Invasive	Maui	Olinda Road	OL4	5	20.8248	-156.294
Invasive	Maui	Olinda Road	OL5	5	20.8203	-156.292
Invasive	Maui	Olinda Road	OL6	5	20.8133	-156.286
Invasive	Maui	Olinda Road	OL7	4	20.8087	-156.284
Invasive	Maui	Olinda Road	OL8	5	20.8039	-156.275
Invasive	Maui	Olinda Road	OL9	5	20.806	-156.28
Invasive	Maui	Olinda Road	OL11	4	20.8611	-156.313
Invasive	Maui	Olinda Road	OL13	4	20.8764	-156.332
Invasive	Maui	Olinda Road	OL14	5	20.8812	-156.34
Invasive	Maui	Olinda Road	OL15	5	20.8893	-156.347
Invasive	Maui	Waihee Ridge Trail	WE1	5	20.953	-156.531
Invasive	Maui	Waihee Ridge Trail	WE2	5	20.9512	-156.534
Invasive	Maui	Waihee Ridge Trail	WE3	4	NA	NA
Invasive	Maui	Waihee Ridge Trail	WE4	5	20.9493	-156.536
Invasive	Maui	Waihee Ridge Trail	WE5	5	20.9484	-156.539
Invasive	Maui	Waihee Ridge Trail	WE6	5	20.9482	-156.542
Invasive	Maui	Waihee Ridge Trail	WE7	6	20.9482	-156.545
Invasive	Maui	Waihee Ridge Trail	WE8	5	20.947	-156.546
Invasive	Maui	Waihee Ridge Trail	WE9	5	20.9464	-156.549
Invasive	Maui	Waihee Ridge Trail	WE10	5	20.9475	-156.551
Invasive	Maui	Waihee Ridge Trail	WE11	4	20.9467	-156.552
Invasive	Maui	Waihee Ridge Trail	WE12	5	20.9557	-156.53
Invasive	Maui	Waihee Ridge Trail	WE13	4	20.9581	-156.53
Invasive	Maui	Waihee Ridge Trail	WE14	1	20.9581	-156.526
Invasive	Maui	Waipoli Road	WI1	5	20.7376	-156.325
Invasive	Maui	Waipoli Road	WI2	3	20.734	-156.322
Invasive	Maui	Waipoli Road	WI3	2	20.7316	-156.319
Invasive	Maui	Waipoli Road	WI8	5	20.7132	-156.3
Invasive	Maui	Waipoli Road	WI9	1	20.7105	-156.304
Invasive	Maui	Waipoli Road	WI10	1	20.7412	-156.328
Invasive	Maui	Waipoli Road	WI11	5	20.7457	-156.32
Invasive	Maui	Waipoli Road	WI12	4	20.7488	-156.314
Invasive	Maui	Waipoli Road	WI13	4	20.7643	-156.306
Invasive	Oahu	Manana	MA6	2	21.4342	-157.929
Invasive	Oahu	Manana	MA7	4	21.4348	-157.927
Invasive	Oahu	Manana	MA8	2	21.4356	-157.925
Invasive	Oahu	Manana	MA9	3	21.4369	-157.923
Invasive	Oahu	Manana	MA10	2	21.4377	-157.92
Invasive	Oahu	Manana	MA11	5	21.4385	-157.919
Invasive	Oahu	Manana	MA12	5	21.438	-157.918
Invasive	Oahu	Manana	MA13	4	21.4394	-157.917
Invasive	Oahu	Manana	MA14	6	21.4394	-157.917
Invasive	Oahu	Satellite Road	SR1	2	21.5523	-158.238
Invasive	Oahu	Satellite Road	SR3	3	21.5548	-158.235
Invasive	Oahu	Satellite Road	SR4	3	21.5581	-158.238
Invasive	Oahu	Satellite Road	SR5	1	21.5606	-158.241
Invasive	Oahu	Satellite Road	SR7	1	21.5615	-158.237
Invasive	Oahu	Satellite Road	SR9	3	21.5588	-158.234
Invasive	Oahu	Satellite Road	SR10	1	21.5569	-158.232
Invasive	Oahu	Satellite Road	SR12	4	21.5535	-158.226
Invasive	Oahu	Satellite Road	SR13	2	21.5523	-158.224
Invasive	Oahu	Satellite Road	SR14	5	21.5531	-158.223
Invasive	Oahu	Satellite Road	SR16	2	21.5557	-158.228
Invasive	Oahu	WV	WV1	7	21.4765	-158.153
Invasive	Oahu	WV	WV2	5	21.4796	-158.154
Invasive	Oahu	WV	WV4	5	21.4868	-158.156
Invasive	Oahu	WV	WV5	1	21.4896	-158.157
Invasive	Oahu	WV	WV6	5	21.4925	-158.158
Invasive	Oahu	WV	WV7	4	21.4943	-158.157
Invasive	Oahu	WV	WV8	2	21.4952	-158.157
Invasive	Oahu	WV	WV10	5	21.4963	-158.156
Invasive	Oahu	WV	WV11	5	21.4967	-158.156

## Sheet: S2_geneticDiversityPerRegion
Supplement Table 2. Measures of genetic diversity at microsatellite loci for V.pensylvanica from invasive regions, including number of samples (N), number of alleles (Na), effective number of alleles (Ne), observed heterozygosity (Ho), expected heterozygosity (He), allelic richness (A), and number of private alleles (Np) .
Region	N	Na	Ne	Ho	He	A	Np
Molokai	29	6.78571	3.18597	0.636628	0.661944	3.013	2
Hawaii	18	8.5	4.32091	0.708952	0.722762	3.531	1
Kauai	20	3.92857	2.17762	0.428484	0.450455	2.235	0
Lanai	25	6.78571	3.38341	0.670352	0.689192	3.153	1
Maui	57	8.85714	4.282	0.695821	0.716071	3.394	3
Oahu	29	7.64286	3.11388	0.606997	0.635531	2.991	1

## Sheet: S3_assignment
Supplement Table 3: Assignment and Exclusion test of invasive Hawaiian populations to mainland populations in the United States. (A) Geneclass assignment scores for individuals assigned to Western (CA/OR) and Central (WY/CO/NM) combined ranges. Combined regions (West/Central) are ranked by assignment score. (B) Probability of individuals being excluded from each combined region.
A.						B.
Assignment of Individuals (Threshold: 0.05)						Exclusion of Individuals (Threshold: ≥ 0.01 can't be excluded from source population)
Sample	rank 1	Assignment score [%]	rank 2	Assignment score [%]		West probability	Central probability
FR7-1	West	96.415	Central	3.585		0.694	0.379
FR7-2	West	93.489	Central	6.511		0.434	0.177
FR7-3	Central	89.054	West	10.946		0.454	0.409
FR8-1	Central	55.667	West	44.333		0.857	0.827
FR8-2	West	98.799	Central	1.201		0.901	0.616
FR8-3	West	94.227	Central	5.773		0.92	0.681
FR8-4	West	98.804	Central	1.196		0.713	0.326
FR8-5	Central	78.817	West	21.183		0.91	0.882
FR9-1	West	89.241	Central	10.759		0.936	0.77
FR9-2	West	99.963	Central	0.037		0.982	0.562
FR9-3	West	89.744	Central	10.256		0.881	0.692
FR9-4	Central	62.309	West	37.691		0.275	0.213
FR9-5	West	72.994	Central	27.006		0.228	0.084
FR10-1	West	99.229	Central	0.771		0.996	0.832
FR10-2	Central	94.577	West	5.423		0.392	0.381
FR10-3	West	85.11	Central	14.89		0.715	0.579
FR10-4	West	87.204	Central	12.796		0.903	0.707
FR10-5	West	68.723	Central	31.277		0.965	0.89
FR11-1	West	97.421	Central	2.579		0.836	0.52
FR11-2	West	82.596	Central	17.404		0.752	0.527
FR11-4	West	99.358	Central	0.642		0.958	0.651
FR11-5	Central	82.122	West	17.878		0.117	0.045
FR12-1	West	97.925	Central	2.075		0.946	0.701
FR12-2	West	81.71	Central	18.29		0.994	0.952
FR12-3	Central	72.862	West	27.138		0.738	0.725
FR12-4	West	58.681	Central	41.319		0.363	0.231
FR12-5	West	87.836	Central	12.164		0.777	0.558
FR13-1	Central	57.465	West	42.535		0.679	0.551
FR13-2	West	77.401	Central	22.599		0.482	0.334
FR13-3	West	76.133	Central	23.867		0.59	0.466
FR13-4	West	98.564	Central	1.436		0.336	0.083
FR14-5	West	99.405	Central	0.595		0.962	0.664
FR15-1	West	80.011	Central	19.989		0.919	0.762
FR15-2	Central	88.985	West	11.015		0.907	0.932
FR15-3	Central	67.775	West	32.225		0.575	0.479
FR15-4	Central	50.871	West	49.129		0.77	0.659
FR15-5	West	99.797	Central	0.203		0.88	0.431
FR16-1	Central	98.798	West	1.202		0.374	0.547
FR16-2	West	97.931	Central	2.069		0.804	0.462
FR16-3	West	89.205	Central	10.795		0.687	0.425
FR16-4	Central	68.134	West	31.866		0.652	0.551
FR16-5	West	93.745	Central	6.255		0.748	0.459
FR17-1	West	95.89	Central	4.11		0.295	0.081
FR17-2	West	99.158	Central	0.842		0.522	0.165
FR17-3	West	92.065	Central	7.935		0.997	0.951
FR17-4	West	99.853	Central	0.147		0.655	0.194
FR17-5	West	99.872	Central	0.128		0.703	0.215
FR18-1	Central	84.834	West	15.166		0.898	0.891
FR19-1	Central	52.879	West	47.121		0.731	0.625
FR19-2	Central	66.098	West	33.902		0.94	0.941
FR19-3	Central	69.732	West	30.268		0.647	0.5
FR19-4	Central	62.076	West	37.924		0.286	0.166
FR19-5	West	99.674	Central	0.326		0.994	0.775
FR20-1	West	94.148	Central	5.852		0.815	0.536
FR20-2	West	98.476	Central	1.524		0.861	0.529
FR20-3	West	99.375	Central	0.625		0.967	0.684
FR20-4	Central	50.551	West	49.449		0.399	0.247
FR20-5	West	90.13	Central	9.87		0.867	0.636
FR21-1	Central	91.436	West	8.564		0.853	0.862
FR21-2	West	79.911	Central	20.089		0.836	0.641
FR21-3	West	94.449	Central	5.551		0.942	0.744
FR21-4	West	76.382	Central	23.618		0.376	0.183
FR21-5	West	70.609	Central	29.391		0.662	0.425
FR22-1	Central	61.057	West	38.943		0.826	0.738
FR22-2	Central	72.302	West	27.698		0.803	0.769
FR22-3	West	97.291	Central	2.709		0.892	0.604
FR22-4	West	80.974	Central	19.026		0.717	0.501
FR22-5	West	97.561	Central	2.439		0.837	0.519
FR24-1	West	73.076	Central	26.924		0.909	0.762
FR24-2	West	85.091	Central	14.909		0.735	0.507
FR24-3	Central	97.188	West	2.812		0.423	0.564
FR24-4	West	91.021	Central	8.979		0.431	0.214
FR24-5	Central	64.815	West	35.185		0.655	0.547
FR25-1	West	71.116	Central	28.884		0.516	0.359
FR25-2	Central	96.072	West	3.928		0.689	0.802
FR25-3	Central	87.255	West	12.745		0.876	0.91
FR25-4	West	62.57	Central	37.43		0.843	0.759
FR25-5	West	86.673	Central	13.327		0.904	0.697
FR26-1	West	65.946	Central	34.054		0.856	0.709
FR26-2	Central	79.045	West	20.955		0.632	0.555
FR26-3	West	67.304	Central	32.696		0.779	0.598
FR26-4	West	62.004	Central	37.996		0.572	0.401
FR26-5	West	99.983	Central	0.017		0.796	0.207
FR27-1	Central	56.573	West	43.427		0.935	0.889
FR27-2	West	98.231	Central	1.769		0.867	0.53
FR27-3	West	99.515	Central	0.485		0.564	0.177
FR27-4	West	93.201	Central	6.799		0.194	0.044
FR29-1	Central	73.662	West	26.338		0.484	0.387
FR29-2	West	94.87	Central	5.13		0.999	0.968
FR29-3	West	71.171	Central	28.829		0.561	0.422
FR29-4	Central	59.651	West	40.349		0.818	0.787
FR29-5	West	65.695	Central	34.305		0.552	0.416
FR30-1	Central	62.433	West	37.567		0.862	0.862
FR30-2	West	69.232	Central	30.768		0.911	0.775
FR30-3	West	96.178	Central	3.822		0.989	0.854
FR30-4	West	84.447	Central	15.553		0.546	0.351
FR30-5	West	93.575	Central	6.425		0.469	0.248
FR31-1	West	94.482	Central	5.518		0.975	0.824
FR31-2	Central	94.544	West	5.456		0.417	0.516
FR31-3	Central	90.919	West	9.081		0.077	0.015
FR31-4	West	90.657	Central	9.343		0.472	0.24
FR31-5	West	94.211	Central	5.789		0.997	0.939
FR32-1	West	97.955	Central	2.045		0.956	0.723
FR32-2	Central	93.785	West	6.215		0.611	0.644
FR32-3	West	76.835	Central	23.165		0.62	0.472
FR32-4	West	95.802	Central	4.198		0.994	0.906
FR32-5	West	99.965	Central	0.035		0.608	0.123
FR33-1	West	95.294	Central	4.706		0.812	0.571
FR33-2	Central	92.922	West	7.078		0.409	0.468
FR33-3	West	98.289	Central	1.711		0.862	0.533
FR33-4	West	97.024	Central	2.976		0.549	0.244
FR33-5	West	97.503	Central	2.497		0.707	0.44
FR34-1	Central	98.364	West	1.636		0.205	0.306
FR34-2	Central	54.275	West	45.725		0.577	0.5
FR34-3	West	99.989	Central	0.011		0.943	0.399
FR34-4	West	94.824	Central	5.176		0.66	0.382
FR34-5	West	68.225	Central	31.775		0.729	0.661
FR35-1	Central	79.223	West	20.777		0.834	0.849
FR35-2	Central	80.576	West	19.424		0.524	0.468
FR35-3	West	88.967	Central	11.033		0.954	0.813
FR35-4	Central	50.051	West	49.949		0.779	0.653
FR35-5	West	99.182	Central	0.818		0.751	0.346
KP3-1	West	99.942	Central	0.058		0.392	0.052
KP3-2	Central	85.181	West	14.819		0.925	0.926
KP3-3	West	75.283	Central	24.717		0.753	0.544
KP5-1	West	56.538	Central	43.462		0.523	0.44
KP5-2	Central	50.282	West	49.718		0.731	0.586
KP5-3	West	99.814	Central	0.186		0.713	0.242
KP5-4	Central	87.04	West	12.96		0.519	0.506
KP5-5	West	73.919	Central	26.081		0.42	0.265
KA1-1	West	100	Central	0		0.795	0.032
KA1-2	West	85.22	Central	14.78		0.522	0.282
KA1-3	West	99.17	Central	0.83		0.977	0.751
KA1-4	West	99.533	Central	0.467		0.554	0.168
KA1-5	West	99.855	Central	0.145		0.886	0.375
KA2-1	West	68.051	Central	31.949		0.757	0.566
KA2-2	West	97.746	Central	2.254		0.604	0.262
KA3-1	West	99.993	Central	0.007		0.793	0.177
KA3-2	West	82.069	Central	17.931		0.452	0.222
KA3-3	West	99.973	Central	0.027		0.484	0.063
KA3-4	Central	84.548	West	15.452		0.361	0.283
KA3-5	West	99.871	Central	0.129		0.975	0.607
KA4-1	West	98.895	Central	1.105		0.599	0.229
KA4-2	West	96.73	Central	3.27		0.98	0.812
KA4-3	West	99.893	Central	0.107		0.757	0.25
KA4-4	West	62.846	Central	37.154		0.816	0.655
KA4-5	West	80.51	Central	19.49		0.929	0.788
KA5-1	West	99.986	Central	0.014		0.435	0.04
KA5-2	West	99.828	Central	0.172		0.656	0.202
KA5-3	West	99.979	Central	0.021		0.884	0.313
KA5-4	West	99.852	Central	0.148		0.331	0.044
KA5-5	West	100	Central	0		0.578	0.037
KA6-1	West	99.945	Central	0.055		0.67	0.168
KA6-2	West	95.204	Central	4.796		0.782	0.486
KA6-3	West	96.97	Central	3.03		0.937	0.699
KA6-4	West	100	Central	0		0.996	0.415
KA6-5	West	73.098	Central	26.902		0.988	0.951
KA6-7	West	98.845	Central	1.155		0.887	0.516
KA7-1	West	99.438	Central	0.562		0.491	0.141
KA7-2	West	99.218	Central	0.782		0.807	0.372
KA7-4	West	99.977	Central	0.023		0.554	0.096
KA7-5	West	85.805	Central	14.195		0.987	0.918
KA8-1	West	99.714	Central	0.286		0.848	0.412
KA8-2	Central	50.216	West	49.784		0.583	0.44
KA8-3	West	99.816	Central	0.184		0.843	0.387
KA8-4	West	96.521	Central	3.479		0.858	0.562
KA8-5	West	99.933	Central	0.067		0.534	0.106
KA9-1	Central	62.068	West	37.932		0.435	0.304
KA9-2	West	100	Central	0		0.822	0.051
KA9-3	West	82.915	Central	17.085		0.425	0.203
KA10-1	West	100	Central	0		0.124	0.001
KA10-2	West	96.876	Central	3.124		0.565	0.249
KA10-3	Central	93.068	West	6.932		0.248	0.203
KA10-4	West	99.929	Central	0.071		0.397	0.058
KA14-1	West	99.956	Central	0.044		0.463	0.063
SRA1-1	West	89.87	Central	10.13		0.741	0.481
SRA1-2	West	87.33	Central	12.67		0.979	0.913
SRA1-3	Central	83.924	West	16.076		0.306	0.213
SRA2-1	West	91.633	Central	8.367		0.634	0.387
SRA2-2	West	99.951	Central	0.049		0.819	0.285
SRA2-3	West	100	Central	0		0.616	0.016
SRA2-4	West	98.035	Central	1.965		0.441	0.089
SRA2-5	West	99.976	Central	0.024		0.455	0.022
SRA3-1	Central	56.05	West	43.95		0.596	0.547
SRA3-2	West	99.966	Central	0.034		0.835	0.282
SRA4-1	West	100	Central	0		0.619	0.039
SRA4-2	Central	76.375	West	23.625		0.833	0.775
SRA4-3	West	87.516	Central	12.484		0.123	0.019
SRA5-1	West	99.834	Central	0.166		0.199	0.01
SRA5-2	West	97.296	Central	2.704		0.768	0.436
SRA5-3	West	99.433	Central	0.567		0.553	0.177
SRA7-1	West	99.058	Central	0.942		0.915	0.564
SRA7-2	West	99.979	Central	0.021		0.661	0.144
SRA7-3	West	99.998	Central	0.002		0.458	0.029
SRA10-1	West	92.786	Central	7.214		0.867	0.613
SRA10-2	Central	62.804	West	37.196		0.618	0.514
SRA10-3	West	99.998	Central	0.002		0.545	0.053
HW5-1	West	96.808	Central	3.192		0.885	0.605
HW5-2	West	70.126	Central	29.874		0.991	0.959
HW5-3	West	99.43	Central	0.57		0.991	0.835
HW6-1	West	99.402	Central	0.598		0.63	0.226
HW6-2	West	73.393	Central	26.607		0.507	0.303
HW6-3	West	90.845	Central	9.155		0.167	0.026
HW6-4	West	96.539	Central	3.461		0.701	0.382
HW6-5	West	99.975	Central	0.025		0.658	0.144
HW7-1	West	99.787	Central	0.213		0.554	0.148
HW7-2	West	98.952	Central	1.048		0.87	0.519
HW7-3	West	99.837	Central	0.163		0.792	0.304
HW7-4	West	99.397	Central	0.603		0.515	0.151
HW7-5	West	99.627	Central	0.373		0.631	0.195
HW8-2	West	99.632	Central	0.368		0.929	0.52
HW8-3	West	99.955	Central	0.045		0.657	0.156
HW9-1	West	84.193	Central	15.807		0.642	0.475
HW9-2	West	96.936	Central	3.064		0.653	0.323
HW9-3	West	99.978	Central	0.022		0.645	0.133
HW10-1	West	94.245	Central	5.755		0.787	0.45
HW14-1	Central	93.775	West	6.225		0.612	0.609
HW14-2	Central	95.255	West	4.745		0.74	0.762
HW14-3	Central	81.539	West	18.461		0.792	0.785
HW14-4	West	100	Central	0		0.151	0
HW14-5	West	61.066	Central	38.934		0.997	0.971
HW16-1	West	84.557	Central	15.443		0.987	0.922
HW16-2	West	99.998	Central	0.002		0.78	0.1
HW16-3	West	99.829	Central	0.171		0.488	0.107
HW21-1	West	99.178	Central	0.822		0.888	0.529
HW23-1	Central	83.612	West	16.388		0.904	0.892
HW23-2	West	95.595	Central	4.405		0.603	0.292
HW23-3	West	91.867	Central	8.133		0.624	0.346
HW23-4	West	97.023	Central	2.977		0.614	0.285
HW24-1	West	98.588	Central	1.412		0.867	0.53
HW24-2	West	99.825	Central	0.175		0.629	0.18
HW24-3	West	97.788	Central	2.212		0.614	0.266
MK1-1	West	94.872	Central	5.128		0.915	0.659
MK1-2	West	98.39	Central	1.61		0.926	0.635
MK1-3	West	99.954	Central	0.046		0.861	0.31
MK1-4	West	98.974	Central	1.026		0.633	0.249
MK1-5	West	74.465	Central	25.535		0.832	0.65
MK2-1	West	99.19	Central	0.81		0.808	0.411
MK3-1	Central	51.42	West	48.58		0.973	0.925
MK3-2	West	74.067	Central	25.933		0.89	0.788
MK3-3	West	99.924	Central	0.076		0.622	0.151
MK3-4	West	97.614	Central	2.386		0.898	0.597
MK3-5	West	95.364	Central	4.636		0.793	0.499
MK4-1	West	99.86	Central	0.14		0.946	0.553
MK4-2	West	98.827	Central	1.173		0.713	0.328
MK4-3	West	99.661	Central	0.339		0.972	0.654
MK4-4	West	99.764	Central	0.236		0.889	0.462
MK4-5	West	80.081	Central	19.919		0.865	0.674
MK5-1	West	99.453	Central	0.547		0.921	0.555
MK5-2	West	99.996	Central	0.004		0.814	0.17
MK5-3	West	98.652	Central	1.348		0.852	0.562
MK5-4	West	93.028	Central	6.972		0.436	0.181
MK5-5	West	99.968	Central	0.032		0.081	0.001
MK6-1	West	99.286	Central	0.714		0.454	0.127
MK6-2	West	99.98	Central	0.02		0.555	0.074
MK6-4	West	98.767	Central	1.233		0.443	0.162
MK6-5	West	74.544	Central	25.456		0.435	0.218
MK7-1	West	98.125	Central	1.875		0.637	0.282
MK7-2	West	99.989	Central	0.011		0.583	0.09
MK7-3	West	99.871	Central	0.129		0.546	0.133
MK7-4	West	99.631	Central	0.369		0.958	0.633
MK7-5	West	99.805	Central	0.195		0.315	0.048
MK8-1	West	99.905	Central	0.095		0.792	0.282
MK8-2	West	84.855	Central	15.145		0.531	0.265
MK8-3	West	98.658	Central	1.342		0.865	0.526
MK8-4	West	97.817	Central	2.183		0.726	0.379
MK8-5	West	99.986	Central	0.014		0.742	0.165
MK9-1	West	99.803	Central	0.197		0.522	0.129
MK9-2	West	99.973	Central	0.027		0.388	0.037
MK9-3	West	99.567	Central	0.433		0.843	0.426
MK9-4	West	99.2	Central	0.8		0.73	0.318
MK9-5	West	97.745	Central	2.255		0.606	0.262
GG1-1	Central	53.703	West	46.297		0.607	0.469
GG1-2	West	92.523	Central	7.477		0.128	0.017
GG1-3	West	99.998	Central	0.002		0.207	0.005
GG1-4	West	99.695	Central	0.305		0.344	0.061
GG1-5	West	76.662	Central	23.338		0.241	0.092
MR1-1	West	91.008	Central	8.992		0.834	0.551
MR1-2	West	85	Central	15		0.488	0.248
MR1-3	Central	68.146	West	31.854		0.522	0.412
MR1-4	West	99.061	Central	0.939		0.125	0.01
MR1-5	West	87.657	Central	12.343		0.546	0.248
MR2-2	West	60.329	Central	39.671		0.609	0.439
MR2-3	West	64.818	Central	35.182		0.792	0.623
MR2-4	West	73.308	Central	26.692		0.935	0.813
MR2-5	West	98.871	Central	1.129		0.804	0.499
MR3-1	West	99.886	Central	0.114		0.86	0.384
MR3-2	West	97.353	Central	2.647		0.742	0.397
MR3-3	West	68.095	Central	31.905		0.845	0.686
MR3-4	West	77.567	Central	22.433		0.537	0.329
MR3-5	Central	86.182	West	13.818		0.334	0.302
MR4-1	Central	87.849	West	12.151		0.547	0.518
MR4-2	West	94.944	Central	5.056		0.884	0.614
MR4-3	West	84.972	Central	15.028		0.407	0.256
MR4-5	Central	65.912	West	34.088		0.776	0.74
MR5-1	West	99.877	Central	0.123		0.329	0.039
MR5-2	West	54.026	Central	45.974		0.751	0.592
MR5-3	West	99.998	Central	0.002		0.382	0.017
MR6-2	West	85.245	Central	14.755		0.359	0.155
MR6-3	West	78.527	Central	21.473		0.862	0.726
MR6-4	Central	79.159	West	20.841		0.155	0.163
MR7-1	Central	99.895	West	0.105		0.376	0.571
MR7-2	West	99.999	Central	0.001		0.338	0.003
MR7-3	West	61.185	Central	38.815		0.164	0.04
MR7-4	Central	97.399	West	2.601		0.183	0.182
MR7-5	Central	94.81	West	5.19		0.313	0.408
MR9-1	West	99.998	Central	0.002		0.288	0.006
MR9-2	West	91.506	Central	8.494		0.793	0.53
MR9-3	West	82.074	Central	17.926		0.667	0.509
MR9-4	West	99.659	Central	0.341		0.756	0.363
MR9-5	Central	92.986	West	7.014		0.059	0.022
MR10-1	West	92.448	Central	7.552		0.887	0.646
MR10-2	West	94.337	Central	5.663		0.477	0.199
MR11-1	Central	84.546	West	15.454		0.253	0.183
MR11-2	West	92.183	Central	7.817		0.382	0.148
MR11-3	Central	70.151	West	29.849		0.17	0.123
MR11-5	West	91.206	Central	8.794		0.54	0.328
MR12-1	West	99.915	Central	0.085		0.534	0.115
MR12-2	Central	83.883	West	16.117		0.627	0.566
MR12-3	West	99.97	Central	0.03		0.293	0.016
MR12-4	Central	84.746	West	15.254		0.323	0.255
MR12-5	West	99.365	Central	0.635		0.477	0.134
MR13-1	West	82.432	Central	17.568		0.818	0.627
MR13-2	West	99.911	Central	0.089		0.818	0.31
MR13-3	West	99.211	Central	0.789		0.344	0.071
MR13-4	West	99.089	Central	0.911		0.99	0.814
MR13-5	West	99.99	Central	0.01		0.349	0.027
MR14-1	Central	88.785	West	11.215		0.171	0.105
MR14-2	West	99.954	Central	0.046		0.815	0.275
MR14-3	West	71.709	Central	28.291		0.353	0.168
MR14-4	West	64.626	Central	35.374		0.913	0.791
MR14-5	West	93.81	Central	6.19		0.657	0.377
MR15-1	West	96.645	Central	3.355		0.838	0.537
MR15-2	Central	95.569	West	4.431		0.35	0.422
MR15-3	West	99.877	Central	0.123		0.338	0.049
MR15-4	West	99.992	Central	0.008		0.459	0.045
MR15-5	West	99.929	Central	0.071		0.253	0.007
MR16-1	West	96.474	Central	3.526		0.267	0.072
MR16-2	West	86.826	Central	13.174		0.449	0.263
MR16-3	West	98.345	Central	1.655		0.902	0.562
MR16-4	Central	51.382	West	48.618		0.637	0.504
MR16-5	West	99.962	Central	0.038		0.522	0.106
MR17-1	West	99.97	Central	0.03		0.829	0.27
MR17-2	West	51.291	Central	48.709		0.347	0.198
MR17-3	Central	95.823	West	4.177		0.392	0.441
MR17-4	Central	76.661	West	23.339		0.853	0.822
MR17-5	Central	87.505	West	12.495		0.258	0.191
MR18-1	Central	62.754	West	37.246		0.382	0.244
MR18-2	Central	57.923	West	42.077		0.712	0.609
MR18-3	West	99.996	Central	0.004		0.841	0.202
MR18-4	West	99.969	Central	0.031		0.812	0.249
MR18-5	West	75.051	Central	24.949		0.589	0.413
MR19-1	West	99.369	Central	0.631		0.49	0.136
MR19-2	West	99.971	Central	0.029		0.135	0.002
MR19-3	West	93.129	Central	6.871		0.9	0.737
MR19-4	West	91.705	Central	8.295		0.553	0.237
MR19-5	West	99.299	Central	0.701		0.469	0.098
MR20-1	Central	98.869	West	1.131		0.259	0.295
MR20-2	West	75.95	Central	24.05		0.626	0.391
MR20-3	West	98.938	Central	1.062		0.343	0.046
MR20-4	West	95.187	Central	4.813		0.479	0.191
MR21-1	West	99.464	Central	0.536		0.792	0.372
MR21-2	West	94.447	Central	5.553		0.194	0.037
MR21-3	Central	65.448	West	34.552		0.31	0.23
MR21-4	Central	73.355	West	26.645		0.418	0.306
MR21-5	West	82.194	Central	17.806		0.818	0.604
MR22-1	Central	90.586	West	9.414		0.392	0.342
MR22-2	West	99.784	Central	0.216		0.248	0.029
MR22-4	West	99.733	Central	0.267		0.653	0.211
MR22-5	Central	74.152	West	25.848		0.375	0.265
MR23-1	Central	94.435	West	5.565		0.27	0.241
MR23-2	West	99.996	Central	0.004		0.527	0.056
MR23-3	West	99.181	Central	0.819		0.81	0.393
MR23-4	West	88.392	Central	11.608		0.416	0.181
MR23-5	West	99.144	Central	0.856		0.592	0.176
MR24-1	Central	86.292	West	13.708		0.244	0.174
MR24-2	West	57.896	Central	42.104		0.322	0.203
MR24-3	West	99.21	Central	0.79		0.898	0.537
SW1-1	Central	99.36	West	0.64		0.145	0.146
HG1-1	West	99.169	Central	0.831		0.801	0.403
HG2-1	West	68.428	Central	31.572		0.873	0.729
HG3-1	West	99.995	Central	0.005		0.823	0.159
HG8-1	Central	68.95	West	31.05		0.926	0.899
HM1-1	West	99.973	Central	0.027		0.451	0.053
HM1-2	West	99.981	Central	0.019		0.486	0.062
HM1-3	West	99.49	Central	0.51		0.384	0.08
HM1-4	West	56.196	Central	43.804		0.749	0.586
HM1-5	West	99.935	Central	0.065		0.386	0.052
HM2-1	West	99.998	Central	0.002		0.812	0.148
HM2-2	Central	98.144	West	1.856		0.629	0.703
HM2-3	West	99.999	Central	0.001		0.812	0.121
HM2-4	West	99.609	Central	0.391		0.707	0.227
HM2-5	West	88.877	Central	11.123		0.475	0.226
HM3-1	West	75.785	Central	24.215		0.758	0.551
HM3-2	West	82.43	Central	17.57		0.747	0.522
HM3-3	West	67.151	Central	32.849		0.778	0.595
HM3-5	West	65.594	Central	34.406		0.888	0.754
HM4-1	West	65.413	Central	34.587		0.649	0.467
HM4-2	Central	98.258	West	1.742		0.315	0.338
HM4-3	West	99.839	Central	0.161		0.961	0.586
HM4-5	West	97.339	Central	2.661		0.986	0.832
HM5-1	Central	93.52	West	6.48		0.655	0.656
HM5-2	West	76.374	Central	23.626		0.817	0.63
HM5-3	Central	79.322	West	20.678		0.896	0.899
HM5-5	West	95.337	Central	4.663		0.897	0.646
HM7-1	Central	52.937	West	47.063		0.614	0.478
HM7-2	West	96.312	Central	3.688		0.634	0.31
HM8-1	West	96.999	Central	3.001		0.96	0.751
IV1-1	West	86.224	Central	13.776		0.652	0.404
IV1-2	West	99.976	Central	0.024		0.336	0.028
IV1-3	West	99.687	Central	0.313		0.685	0.244
IV1-4	Central	55.25	West	44.75		0.858	0.759
IV1-5	Central	90.994	West	9.006		0.725	0.789
IV2-1	Central	64.013	West	35.987		0.778	0.665
IV2-2	Central	90.131	West	9.869		0.435	0.441
IV2-3	Central	51.579	West	48.421		0.439	0.289
IV2-4	West	96.898	Central	3.102		0.15	0.024
IV2-5	West	99.446	Central	0.554		0.893	0.519
IV3-1	Central	84.441	West	15.559		0.303	0.212
IV3-2	West	89.107	Central	10.893		0.633	0.341
IV3-3	West	96.065	Central	3.935		0.547	0.244
IV3-4	West	99.962	Central	0.038		0.445	0.038
IV3-5	West	55.547	Central	44.453		0.91	0.801
IV4-1	Central	88.166	West	11.834		0.691	0.801
IV4-2	West	81.96	Central	18.04		0.84	0.66
IV4-3	West	99.997	Central	0.003		0.46	0.024
IV4-4	West	56.091	Central	43.909		0.714	0.577
IV4-5	Central	94.573	West	5.427		0.625	0.635
IV5-1	West	67.762	Central	32.238		0.701	0.504
IV5-2	West	91.53	Central	8.47		0.571	0.296
IV5-3	Central	95.647	West	4.353		0.812	0.847
IV5-4	West	99.999	Central	0.001		0.633	0.061
IV5-5	West	99.068	Central	0.932		0.411	0.111
IV6-1	West	99.592	Central	0.408		0.809	0.381
IV6-2	West	99.941	Central	0.059		0.658	0.166
IV6-3	West	77.201	Central	22.799		0.243	0.096
IV6-4	West	99.923	Central	0.077		0.686	0.19
IV6-5	West	99.915	Central	0.085		0.812	0.294
IV7-1	West	99.997	Central	0.003		0.596	0.068
IV7-2	West	83.623	Central	16.377		0.924	0.762
IV7-3	West	99.292	Central	0.708		0.673	0.272
IV7-4	West	89.602	Central	10.398		0.596	0.334
IV7-5	Central	67.948	West	32.052		0.47	0.403
IV8-1	West	99.991	Central	0.009		0.546	0.068
IV8-2	West	82.25	Central	17.75		0.177	0.05
IV8-3	Central	91.146	West	8.854		0.283	0.233
IV8-4	Central	92.374	West	7.626		0.494	0.483
IV8-5	West	99.94	Central	0.06		0.123	0.002
IV9-1	West	99.999	Central	0.001		0.424	0.012
IV10-1	West	53.933	Central	46.067		0.579	0.425
IV10-2	West	64.949	Central	35.051		0.848	0.703
IV10-3	West	97.918	Central	2.082		0.534	0.203
IV10-4	Central	50.359	West	49.641		0.386	0.233
OL1-1	West	81.431	Central	18.569		0.174	0.047
OL1-2	West	78.884	Central	21.116		0.725	0.514
OL1-3	West	92.344	Central	7.656		0.476	0.186
OL1-4	Central	89.638	West	10.362		0.624	0.592
OL1-5	Central	99.942	West	0.058		0.115	0.154
OL2-1	Central	83.932	West	16.068		0.508	0.489
OL2-2	West	99.928	Central	0.072		0.779	0.256
OL2-3	Central	50.988	West	49.012		0.564	0.422
OL2-4	West	99.951	Central	0.049		0.841	0.305
OL2-5	West	97.445	Central	2.555		0.873	0.561
OL3-1	West	99.88	Central	0.12		0.796	0.292
OL3-2	West	99.482	Central	0.518		0.612	0.204
OL3-3	West	91.366	Central	8.634		0.934	0.744
OL3-4	West	87.525	Central	12.475		0.962	0.838
OL3-5	West	93.758	Central	6.242		0.815	0.537
OL4-1	Central	84.121	West	15.879		0.661	0.612
OL4-2	West	69.488	Central	30.512		0.832	0.659
OL4-3	West	93.085	Central	6.915		0.979	0.861
OL4-4	Central	87.953	West	12.047		0.713	0.675
OL4-5	West	99.673	Central	0.327		0.34	0.061
OL5-1	West	99.996	Central	0.004		0.485	0.038
OL5-2	West	99.158	Central	0.842		0.489	0.146
OL5-3	West	99.994	Central	0.006		0.387	0.027
OL5-4	West	90.609	Central	9.391		0.919	0.712
OL5-5	West	92.07	Central	7.93		0.269	0.084
OL6-1	West	99.997	Central	0.003		0.769	0.125
OL6-2	West	99.971	Central	0.029		0.588	0.118
OL6-3	West	99.989	Central	0.011		0.843	0.244
OL6-4	West	54.139	Central	45.861		0.595	0.498
OL6-5	West	82.121	Central	17.879		0.648	0.372
OL7-1	West	99.68	Central	0.32		0.706	0.285
OL7-2	West	95.146	Central	4.854		0.812	0.522
OL7-4	West	70.22	Central	29.78		0.616	0.419
OL7-5	West	99.7	Central	0.3		0.229	0.026
OL8-1	West	100	Central	0		0.785	0.071
OL8-2	Central	62.524	West	37.476		0.124	0.037
OL8-3	West	99.657	Central	0.343		0.392	0.068
OL8-4	West	94.148	Central	5.852		0.714	0.417
OL8-5	West	98.303	Central	1.697		0.741	0.38
OL9-1	West	92.592	Central	7.408		0.843	0.584
OL9-2	West	99.897	Central	0.103		0.801	0.292
OL9-3	West	63.423	Central	36.577		0.812	0.74
OL9-4	West	85.518	Central	14.482		0.952	0.822
OL9-5	West	93.31	Central	6.69		0.938	0.747
OL11-1	West	99.954	Central	0.046		0.552	0.112
OL11-3	Central	59.537	West	40.463		0.538	0.411
OL11-4	West	92.435	Central	7.565		0.986	0.878
OL11-5	West	99.453	Central	0.547		0.725	0.292
OL13-1	West	99.942	Central	0.058		0.509	0.092
OL13-2	West	99.988	Central	0.012		0.946	0.333
OL13-3	West	99.702	Central	0.298		0.959	0.596
OL13-4	Central	98.222	West	1.778		0.252	0.261
OL14-1	West	99.787	Central	0.213		0.275	0.035
OL14-2	West	99.975	Central	0.025		0.812	0.243
OL14-3	West	99.641	Central	0.359		0.758	0.31
OL14-4	West	99.974	Central	0.026		0.491	0.067
OL14-5	Central	92.134	West	7.866		0.199	0.162
OL15-1	West	99.822	Central	0.178		0.655	0.202
OL15-2	Central	91.432	West	8.568		0.703	0.692
OL15-3	West	99.995	Central	0.005		0.59	0.071
OL15-4	West	99.997	Central	0.003		0.786	0.146
OL15-5	West	88.584	Central	11.416		0.809	0.563
WE1-1	West	89.082	Central	10.918		0.757	0.509
WE1-2	West	96.663	Central	3.337		0.933	0.681
WE1-3	West	85.241	Central	14.759		0.8	0.564
WE1-4	West	99.631	Central	0.369		0.758	0.31
WE1-5	West	58.321	Central	41.679		0.594	0.431
WE2-1	Central	60.66	West	39.34		0.804	0.696
WE2-2	West	99.912	Central	0.088		0.604	0.147
WE2-3	Central	99.731	West	0.269		0.653	0.836
WE2-4	West	85.737	Central	14.263		0.745	0.514
WE2-5	West	79.968	Central	20.032		0.915	0.754
WE3-1	West	99.678	Central	0.322		0.483	0.119
WE3-2	West	99.992	Central	0.008		0.757	0.156
WE3-3	Central	71.751	West	28.249		0.429	0.313
WE3-4	West	99.913	Central	0.087		0.45	0.071
WE4-1	West	99.317	Central	0.683		0.67	0.263
WE4-2	Central	72.798	West	27.202		0.552	0.464
WE4-3	West	99.972	Central	0.028		0.804	0.239
WE4-4	West	99.953	Central	0.047		0.867	0.338
WE4-5	Central	65.926	West	34.074		0.86	0.789
WE5-1	Central	93.651	West	6.349		0.435	0.419
WE5-2	West	82.657	Central	17.343		0.382	0.174
WE5-3	West	99.339	Central	0.661		0.898	0.475
WE5-4	West	53.32	Central	46.68		0.655	0.517
WE5-5	Central	86.134	West	13.866		0.748	0.707
WE6-1	Central	80.894	West	19.106		0.253	0.174
WE6-2	West	73.414	Central	26.586		0.884	0.731
WE6-3	West	55.838	Central	44.162		0.708	0.549
WE6-4	West	99.728	Central	0.272		0.745	0.285
WE6-5	West	66.433	Central	33.567		0.712	0.531
WE7-1	Central	99.137	West	0.863		0.319	0.39
WE7-2	West	99.701	Central	0.299		0.475	0.117
WE7-3	West	95.6	Central	4.4		0.604	0.27
WE7-4	West	99.538	Central	0.462		0.225	0.021
WE7-4	West	99.779	Central	0.221		0.546	0.115
WE7-5	West	78.728	Central	21.272		0.267	0.112
WE8-1	West	99.895	Central	0.105		0.826	0.327
WE8-2	West	99.953	Central	0.047		0.67	0.165
WE8-3	Central	93.851	West	6.149		0.701	0.741
WE8-4	West	99.075	Central	0.925		0.843	0.472
WE8-5	West	99.796	Central	0.204		0.685	0.227
WE9-1	West	94.456	Central	5.544		0.808	0.526
WE9-2	West	99.985	Central	0.015		0.505	0.063
WE9-3	West	99.992	Central	0.008		0.653	0.116
WE9-4	Central	51.145	West	48.855		0.898	0.813
WE9-5	West	99.775	Central	0.225		0.723	0.209
WE10-1	West	99.283	Central	0.717		0.769	0.364
WE10-2	West	97.894	Central	2.106		0.448	0.107
WE10-3	West	66.126	Central	33.874		0.503	0.313
WE10-4	Central	76.031	West	23.969		0.856	0.813
WE10-5	West	69.444	Central	30.556		0.731	0.543
WE11-1	West	98.456	Central	1.544		0.934	0.643
WE11-2	West	99.478	Central	0.522		0.942	0.604
WE11-3	West	92.639	Central	7.361		0.892	0.651
WE11-5	West	99.772	Central	0.228		0.248	0.016
WE12-1	Central	88.366	West	11.634		0.988	0.987
WE12-2	West	96.991	Central	3.009		0.694	0.368
WE12-3	West	85.515	Central	14.485		0.799	0.563
WE12-4	West	98.145	Central	1.855		0.706	0.346
WE12-5	Central	96.949	West	3.051		0.173	0.164
WE13-1	West	77.855	Central	22.145		0.75	0.542
WE13-2	West	88.852	Central	11.148		0.744	0.444
WE13-3	West	93.866	Central	6.134		0.617	0.322
WE13-4	West	99.044	Central	0.956		0.982	0.75
WE14-1	West	68.093	Central	31.907		0.282	0.134
WI1-1	West	82.714	Central	17.286		0.92	0.754
WI1-2	West	90.313	Central	9.687		0.522	0.262
WI1-3	West	99.96	Central	0.04		0.73	0.191
WI1-4	West	97.601	Central	2.399		0.633	0.289
WI1-5	West	99.005	Central	0.995		0.792	0.399
WI2-1	West	99.911	Central	0.089		0.749	0.239
WI2-2	West	97.809	Central	2.191		0.892	0.584
WI2-3	West	75.744	Central	24.256		0.818	0.633
WI3-1	West	99.403	Central	0.597		0.231	0.03
WI3-4	West	98.524	Central	1.476		0.898	0.566
WI8-1	Central	70.262	West	29.738		0.769	0.671
WI8-2	West	83.478	Central	16.522		0.47	0.239
WI8-3	Central	59.689	West	40.311		0.333	0.202
WI8-4	West	93.793	Central	6.207		0.952	0.788
WI8-5	West	99.993	Central	0.007		0.824	0.204
WI9-1	West	97.395	Central	2.605		0.158	0.022
WI10-1	West	99.914	Central	0.086		0.358	0.041
WI11-1	West	99.979	Central	0.021		0.822	0.247
WI11-2	Central	90.324	West	9.676		0.552	0.531
WI11-3	Central	97.46	West	2.54		0.661	0.734
WI11-4	West	98.717	Central	1.283		0.496	0.123
WI11-5	Central	96.052	West	3.948		0.265	0.247
WI12-1	West	95.215	Central	4.785		0.729	0.416
WI12-2	West	99.941	Central	0.059		0.676	0.176
WI12-4	West	99.74	Central	0.26		0.453	0.088
WI12-5	West	99.767	Central	0.233		0.616	0.143
WI13-1	West	95.143	Central	4.857		0.655	0.353
WI13-2	West	96.099	Central	3.901		0.917	0.651
WI13-3	West	99.608	Central	0.392		0.511	0.142
WI13-4	West	90.836	Central	9.164		0.915	0.703
MA6-1	West	90.886	Central	9.114		0.999	0.987
MA6-2	West	99.991	Central	0.009		0.951	0.4
MA7-1	West	98.742	Central	1.258		0.766	0.354
MA7-2	West	99.866	Central	0.134		0.563	0.13
MA7-3	West	81.978	Central	18.022		0.627	0.399
MA7-4	West	99.432	Central	0.568		0.876	0.443
MA8-1	West	98.774	Central	1.226		0.897	0.54
MA8-2	West	99.113	Central	0.887		0.782	0.39
MA9-1	West	97.867	Central	2.133		0.993	0.868
MA9-2	West	99.93	Central	0.07		0.912	0.419
MA9-3	West	76.836	Central	23.164		0.954	0.857
MA10-1	West	99.91	Central	0.09		0.81	0.294
MA10-2	West	99.828	Central	0.172		0.898	0.441
MA11-1	West	99.08	Central	0.92		0.999	0.952
MA11-2	West	99.721	Central	0.279		1	0.791
MA11-3	West	96.98	Central	3.02		0.988	0.845
MA11-4	West	98.31	Central	1.69		0.785	0.443
MA11-5	Central	83.26	West	16.74		0.991	0.988
MA12-1	West	98.158	Central	1.842		0.686	0.395
MA12-2	West	99.742	Central	0.258		0.982	0.673
MA12-3	West	97.148	Central	2.852		1	0.983
MA12-4	West	99.977	Central	0.023		0.932	0.39
MA12-5	West	72.497	Central	27.503		0.472	0.27
MA13-1	West	95.559	Central	4.441		0.67	0.368
MA13-2	West	87.191	Central	12.809		0.815	0.579
MA13-3	Central	53.116	West	46.884		0.994	0.977
MA13-4	West	99.829	Central	0.171		1	0.911
MA14-1	West	99.551	Central	0.449		0.982	0.703
MA14-2	West	99.855	Central	0.145		0.847	0.381
MA14-3	West	99.705	Central	0.295		0.997	0.815
MA14-4	West	99.922	Central	0.078		1	0.89
MA14-5	West	99.345	Central	0.655		0.812	0.374
MA14-6	West	94.523	Central	5.477		0.556	0.265
SR1-1	West	90.186	Central	9.814		0.775	0.538
SR1-2	West	78.328	Central	21.672		0.537	0.313
SR3-1	West	100	Central	0		0.426	0.007
SR3-2	Central	97.683	West	2.317		0.429	0.476
SR3-3	West	78.13	Central	21.87		0.893	0.735
SR4-1	West	97.739	Central	2.261		0.308	0.072
SR4-2	West	93.983	Central	6.017		0.567	0.282
SR4-3	West	98.839	Central	1.161		0.995	0.847
SR5-1	West	80.575	Central	19.425		0.45	0.263
SR7-1	Central	90.601	West	9.399		0.719	0.703
SR9-1	West	78.278	Central	21.722		0.59	0.383
SR9-2	West	92.125	Central	7.875		0.959	0.832
SR9-3	West	99.903	Central	0.097		0.988	0.661
SR10-1	West	95.995	Central	4.005		0.846	0.528
SR12-1	West	96.324	Central	3.676		0.997	0.939
SR12-2	West	98.353	Central	1.647		1	0.938
SR12-3	West	99.906	Central	0.094		0.936	0.513
SR12-4	West	94.888	Central	5.112		0.542	0.282
SR13-1	West	99.458	Central	0.542		0.981	0.71
SR13-2	West	94.627	Central	5.373		0.792	0.507
SR14-5	West	81.933	Central	18.067		0.713	0.488
SR16-1	West	99.951	Central	0.049		0.64	0.121
SR16-2	West	98.419	Central	1.581		0.948	0.697
WV1-1	West	98.851	Central	1.149		0.933	0.625
WV1-2	West	99.452	Central	0.548		0.367	0.072
WV1-3	West	82.427	Central	17.573		0.491	0.262
WV1-4	West	97.42	Central	2.58		0.852	0.614
WV1-5	West	94.885	Central	5.115		0.787	0.435
WV1-6	West	71.03	Central	28.97		0.886	0.676
WV1-7	West	99.596	Central	0.404		0.985	0.666
WV2-1	West	99.343	Central	0.657		0.986	0.762
WV2-2	Central	63.951	West	36.049		0.731	0.621
WV2-3	West	97.523	Central	2.477		0.981	0.822
WV2-4	West	94.672	Central	5.328		0.952	0.762
WV2-5	West	94.458	Central	5.542		0.715	0.415
WV4-1	West	97.245	Central	2.755		0.954	0.735
WV4-2	West	99.643	Central	0.357		0.441	0.125
WV4-3	West	99.462	Central	0.538		0.992	0.795
WV4-4	West	99.915	Central	0.085		0.54	0.101
WV4-5	West	86.031	Central	13.969		0.893	0.673
WV5-1	West	99.918	Central	0.082		0.948	0.471
WV6-1	West	96.399	Central	3.601		0.996	0.907
WV6-2	West	87.827	Central	12.173		0.888	0.672
WV6-3	West	94.778	Central	5.222		0.91	0.688
WV6-4	West	96.667	Central	3.333		0.999	0.939
WV6-5	West	99.318	Central	0.682		0.906	0.519
WV7-1	West	92.058	Central	7.942		0.997	0.928
WV7-2	West	96.537	Central	3.463		0.772	0.441
WV7-3	West	99.259	Central	0.741		0.937	0.649
WV7-5	West	99.616	Central	0.384		0.988	0.761
WV8-1	West	99.596	Central	0.404		0.997	0.815
WV8-2	West	99.963	Central	0.037		0.676	0.159
WV10-1	Central	55.932	West	44.068		0.983	0.962
WV10-2	West	95.939	Central	4.061		0.858	0.569
WV10-3	West	98.784	Central	1.216		0.986	0.796
WV10-4	West	99.167	Central	0.833		0.756	0.348
WV10-5	West	94.575	Central	5.425		0.91	0.654
WV11-1	West	99.313	Central	0.687		0.573	0.193
WV11-2	West	88.645	Central	11.355		0.819	0.579
WV11-3	West	99.198	Central	0.802		0.969	0.668
WV11-4	West	99.674	Central	0.326		0.882	0.446
WV11-5	West	99.93	Central	0.07		0.537	0.141

## Sheet: S4_microsatelliteGenotypes
Supplement Table 4. Locations of, total numbers of, and genotypes of V.pensylvanica wasps collected from, each trap in the sampled transects, ranges, and regions (NA = location not determined) at 15 loci.
Range	Region	Transect	Trap	Sample Number	Longitude	Latitude		LIST2008	LIST2008		VMA6	VMA6		LIST2010	LIST2010		LIST2020	LIST2020		LIST2003	LIST2003		LIST2004	LIST2004		LIST2014	LIST2014		LIST2015	LIST2015		RUFA19	RUFA19		RUFA5	RUFA5		LIST2019	LIST2019		LIST2002	LIST2002		LIST2017	LIST2017		RUFA3	RUFA3
Native	California	Atascandero	AT1	1	-120.663	35.4916		150	150		261	279		161	162		253	259		194	196		162	165		195	221		160	162		212	218		146	152		140	140		167	177		162	176		194	208
Native	California	Atascandero	AT1	2	-120.663	35.4916		160	164		267	281		162	164		253	263		194	197		156	156		195	231		159	161		200	208		138	138		140	156		166	166		162	162		232	232
Native	California	Atascandero	AT1	3	-120.663	35.4916		148	152		259	281		163	163		251	259		196	199		156	171		195	239		160	161		216	218		140	154		140	156		164	164		162	162		224	226
Native	California	Atascandero	AT1	4	-120.663	35.4916		148	150		257	287		157	162		249	257		197	199		162	165		231	237		160	161		214	216		140	140		140	140		180	180		162	162		206	208
Native	California	Atascandero	AT1	5	-120.663	35.4916		148	150		279	301		-1	-1		241	263		194	196		156	165		195	225		162	164		206	216		148	150		156	156		170	170		162	162		210	-1
Native	California	Atascandero	AT2	1	-120.649	35.5054		152	154		261	295		157	164		235	263		193	199		156	156		195	195		160	161		214	216		146	150		140	156		165	165		162	176		194	204
Native	California	Atascandero	AT2	2	-120.649	35.5054		150	156		281	289		161	161		261	263		194	196		156	168		193	223		159	161		-1	-1		-1	-1		140	140		162	171		162	162		208	208
Native	California	Atascandero	AT2	3	-120.649	35.5054		-1	-1		261	295		-1	-1		249	263		193	199		156	156		195	195		161	162		214	216		150	150		140	156		165	-1		162	176		194	204
Native	California	Atascandero	AT2	4	-120.649	35.5054		154	154		261	289		162	162		249	249		194	199		153	159		195	231		162	162		-1	-1		146	146		140	156		-1	-1		162	176		206	210
Native	California	Atascandero	AT2	5	-120.649	35.5054		150	154		287	289		162	162		235	249		194	199		159	159		195	195		162	162		210	210		146	150		140	156		-1	-1		162	176		206	210
Native	California	Atascandero	AT3	1	-120.641	35.4909		150	150		267	291		158	165		253	255		194	194		156	168		233	241		161	162		214	214		148	156		140	140		167	175		162	162		194	228
Native	California	Atascandero	AT3	2	-120.641	35.4909		148	156		281	289		161	164		245	257		196	197		165	171		193	195		161	161		214	216		148	156		140	140		161	165		172	176		232	234
Native	California	Atascandero	AT3	3	-120.641	35.4909		148	152		257	285		163	163		245	249		196	196		162	168		231	239		159	162		220	220		148	152		140	152		170	170		162	162		194	212
Native	California	Atascandero	AT3	4	-120.641	35.4909		148	154		281	283		155	158		253	255		196	196		162	171		195	235		162	162		208	216		154	160		140	140		162	175		162	162		194	216
Native	California	Atascandero	AT3	5	-120.641	35.4909		152	154		281	283		162	162		253	253		196	198		159	165		195	195		161	162		212	216		140	142		140	140		-1	-1		162	162		208	216
Native	California	Atascandero	AT4	1	-120.628	35.4807		148	150		283	289		157	157		253	255		196	199		165	174		195	195		159	163		214	214		140	150		140	148		165	-1		162	176		204	208
Native	California	Atascandero	AT4	2	-120.628	35.4807		152	152		267	267		160	164		251	251		194	197		156	156		195	241		163	163		-1	-1		140	148		140	140		-1	-1		162	162		206	232
Native	California	Atascandero	AT4	3	-120.628	35.4807		148	150		279	285		162	164		249	-1		196	199		153	156		231	247		161	163		214	216		150	152		140	152		167	170		162	162		196	216
Native	California	Atascandero	AT4	4	-120.628	35.4807		148	150		267	281		163	164		253	259		194	196		156	159		195	195		161	162		214	218		140	150		140	156		172	174		162	162		194	194
Native	California	Atascandero	AT4	5	-120.628	35.4807		150	152		257	289		162	162		267	273		193	197		156	156		195	241		159	161		206	214		140	140		148	156		177	177		162	162		194	232
Native	California	Atascandero	AT5	1	-120.623	35.4625		150	150		261	309		163	163		261	269		196	196		165	174		241	245		160	165		208	214		140	152		140	140		170	172		162	162		194	206
Native	California	Atascandero	AT5	2	-120.623	35.4625		148	150		289	295		157	166		253	259		196	197		156	159		195	223		161	163		216	218		150	152		140	140		172	172		162	162		194	194
Native	California	Atascandero	AT5	3	-120.623	35.4625		152	152		281	293		164	166		249	253		196	196		156	159		195	195		160	161		-1	-1		140	140		140	140		162	165		162	162		194	204
Native	California	Atascandero	AT5	4	-120.623	35.4625		150	150		261	309		159	162		251	253		196	199		165	171		241	245		160	161		208	214		140	140		140	140		170	172		162	162		196	210
Native	California	Atascandero	AT5	5	-120.623	35.4625		150	150		261	295		166	166		-1	-1		196	196		156	165		-1	-1		159	161		-1	-1		148	148		140	152		-1	-1		162	162		214	216
Native	California	Atascandero	AT6	1	-120.633	35.4499		148	154		255	255		164	164		251	251		194	197		162	171		195	215		160	164		214	214		140	156		140	152		-1	-1		162	162		196	196
Native	California	Atascandero	AT6	2	-120.633	35.4499		148	148		281	289		163	164		259	261		196	199		153	171		195	225		160	160		214	218		152	154		140	156		164	180		162	176		206	206
Native	California	Atascandero	AT6	3	-120.633	35.4499		148	150		257	267		157	159		255	263		193	197		156	171		-1	-1		160	160		196	216		142	148		140	140		165	165		162	176		204	240
Native	California	Atascandero	AT6	4	-120.633	35.4499		148	150		261	283		158	158		255	273		194	194		159	162		195	227		160	161		-1	-1		142	152		136	152		179	179		162	162		210	228
Native	California	Atascandero	AT6	5	-120.633	35.4499		150	154		285	289		157	162		245	253		196	199		156	165		203	221		160	161		206	224		140	152		140	152		163	163		162	176		220	220
Native	California	Atascandero	AT7	1	-120.618	35.4343		150	150		299	303		159	162		261	261		194	196		153	165		195	195		160	161		214	222		148	156		140	140		173	174		162	176		-1	250
Native	California	Atascandero	AT7	2	-120.618	35.4343		148	148		273	287		164	166		245	257		194	197		165	168		233	247		161	163		200	212		140	148		136	140		162	162		162	176		210	218
Native	California	Atascandero	AT7	3	-120.618	35.4343		148	152		273	281		157	158		-1	-1		194	196		168	171		195	195		160	160		212	214		150	152		140	140		177	177		162	176		206	228
Native	California	Atascandero	AT7	4	-120.618	35.4343		150	150		281	297		164	164		251	271		194	194		156	159		193	223		159	160		196	216		148	152		140	140		170	170		162	178		208	270
Native	California	Atascandero	AT7	5	-120.618	35.4343		150	156		261	291		-1	163		251	261		196	203		156	156		195	221		161	161		-1	-1		148	150		140	140		169	-1		162	176		194	252
Native	California	Atascandero	AT8	1	-120.604	35.4195		150	152		265	285		159	160		253	265		196	197		162	162		195	195		161	163		196	216		140	152		140	140		170	-1		162	162		194	208
Native	California	Atascandero	AT8	2	-120.604	35.4195		148	152		287	289		157	161		245	269		194	197		156	165		195	195		161	163		214	218		152	158		140	140		174	-1		162	162		196	196
Native	California	Atascandero	AT8	3	-120.604	35.4195		150	162		285	291		158	164		251	255		194	196		156	156		195	231		163	163		200	218		140	148		140	156		167	169		162	162		212	228
Native	California	Atascandero	AT8	5	-120.604	35.4195		148	150		265	283		165	165		-1	-1		194	197		162	174		195	247		163	163		206	220		142	148		140	152		171	177		162	178		208	208
Native	California	Balboa Park	BP1	1	NA	NA		148	148		281	285		164	164		251	257		196	197		156	156		195	195		159	161		216	220		148	164		140	140		162	174		162	162		210	218
Native	California	Balboa Park	BP1	2	NA	NA		150	150		281	281		162	164		255	257		196	199		168	171		195	233		160	161		210	214		154	166		140	140		164	-1		162	162		206	206
Native	California	Balboa Park	BP1	3	NA	NA		148	152		279	285		162	164		259	267		196	197		156	156		195	-1		160	161		196	210		140	154		-1	-1		-1	-1		162	176		232	240
Native	California	Balboa Park	BP1	4	NA	NA		148	148		285	291		158	164		251	265		197	199		156	156		225	227		161	161		204	216		148	166		140	140		162	162		162	176		194	210
Native	California	Balboa Park	BP1	5	NA	NA		148	150		263	281		158	164		245	253		197	199		159	165		195	195		160	161		210	216		154	166		140	140		162	164		162	176		212	212
Native	California	Balboa Park	BP2	1	-117.151	32.7262		150	150		267	281		164	165		259	267		194	197		156	168		195	195		161	163		-1	-1		-1	-1		140	156		172	172		162	176		198	200
Native	California	Balboa Park	BP2	2	-117.151	32.7262		148	150		281	291		162	162		253	257		196	196		159	165		223	233		160	160		210	216		164	166		140	156		164	177		162	176		198	206
Native	California	Balboa Park	BP2	3	-117.151	32.7262		150	150		263	279		162	164		253	255		196	199		156	156		195	195		160	160		196	210		154	164		140	140		167	172		162	176		198	218
Native	California	Balboa Park	BP2	4	-117.151	32.7262		150	150		281	287		162	164		245	255		-1	-1		-1	-1		-1	-1		-1	-1		-1	-1		-1	-1		-1	-1		-1	-1		-1	-1		-1	-1
Native	California	Balboa Park	BP3	1	NA	NA		150	154		263	287		159	164		245	267		196	199		156	168		225	239		160	160		196	214		154	164		140	140		174	174		162	176		194	212
Native	California	Balboa Park	BP3	2	NA	NA		150	150		287	291		162	162		251	255		196	196		156	159		223	239		160	160		196	216		154	164		140	156		162	162		176	176		194	212
Native	California	Balboa Park	BP3	3	NA	NA		152	154		263	267		159	162		245	257		197	199		159	168		-1	-1		160	161		212	212		148	164		140	140		164	164		162	176		198	210
Native	California	Balboa Park	BP3	4	NA	NA		148	150		261	265		164	164		255	265		196	199		156	159		195	195		160	161		196	210		154	164		140	140		172	174		162	176		206	232
Native	California	Balboa Park	BP3	5	NA	NA		150	150		281	287		158	162		255	257		196	197		159	159		195	195		160	161		196	216		148	164		140	156		172	174		162	176		200	224
Native	California	Balboa Park	BP4	1	NA	NA		150	154		279	285		162	165		265	267		196	196		159	159		195	209		160	161		210	220		148	154		140	140		167	177		162	162		200	210
Native	California	Balboa Park	BP4	2	NA	NA		150	154		281	285		162	164		265	267		196	197		159	159		195	195		160	161		216	220		148	164		140	140		167	177		162	162		200	210
Native	California	Balboa Park	BP4	3	NA	NA		150	156		285	285		164	166		247	257		196	197		156	159		195	195		160	161		196	212		142	164		140	140		162	167		162	176		208	210
Native	California	Balboa Park	BP4	4	NA	NA		148	150		281	287		158	162		255	267		194	197		156	159		195	195		161	163		196	216		148	164		156	156		162	172		162	176		200	224
Native	California	Balboa Park	BP4	5	NA	NA		150	150		263	305		164	164		253	257		196	196		159	165		195	225		160	161		212	214		152	154		140	140		164	164		162	162		206	212
Native	California	Balboa Park	BP5	1	NA	NA		150	152		267	285		164	164		255	257		194	196		156	156		195	227		160	160		196	212		154	164		140	156		167	172		176	176		198	198
Native	California	Balboa Park	BP5	2	NA	NA		-1	-1		291	291		158	164		257	267		194	199		156	168		195	231		160	163		212	216		-1	-1		140	140		-1	-1		162	162		210	224
Native	California	BR	BR1	1	NA	NA		150	154		281	287		159	162		257	259		194	194		162	171		195	195		161	163		212	216		140	152		140	140		162	179		162	178		206	206
Native	California	BR	BR1	2	NA	NA		150	152		261	267		164	165		255	275		194	199		156	168		195	225		159	161		212	218		140	152		140	156		167	167		162	178		212	214
Native	California	BR	BR1	3	NA	NA		156	156		255	255		159	162		253	263		194	197		156	165		195	233		160	161		210	214		148	152		140	140		172	172		162	162		-1	228
Native	California	BR	BR1	4	NA	NA		150	150		287	289		157	158		253	265		194	196		156	162		-1	233		161	162		212	214		152	156		140	156		162	179		162	176		-1	-1
Native	California	BR	BR1	5	NA	NA		148	154		255	279		161	162		253	275		194	197		168	171		195	225		163	163		212	214		148	152		140	140		172	172		162	162		-1	-1
Native	California	BR	BR2	1	-120.782	36.1677		150	158		261	267		157	164		255	263		196	197		153	159		203	223		161	161		196	216		140	150		140	140		170	170		162	162		218	-1
Native	California	BR	BR2	2	-120.782	36.1677		150	154		261	291		163	163		253	253		196	196		156	165		223	225		160	161		212	216		140	156		140	140		172	172		176	178		196	208
Native	California	BR	BR3	1	-120.758	36.1474		148	150		261	281		163	165		235	269		196	-1		162	168		193	223		161	162		212	216		142	158		140	152		170	170		162	162		210	210
Native	California	BR	BR3	2	-120.758	36.1474		148	156		281	285		161	162		255	257		194	194		159	165		213	233		161	161		216	222		140	154		140	152		169	179		162	162		210	210
Native	California	BR	BR3	3	-120.758	36.1474		148	148		267	281		158	159		265	267		193	197		153	162		195	195		158	161		212	216		140	152		140	140		162	162		162	162		194	-1
Native	California	BR	BR3	4	-120.758	36.1474		150	152		281	281		159	162		255	255		196	199		162	171		195	235		161	161		214	222		148	152		140	152		162	167		178	178		208	210
Native	California	BR	BR3	5	-120.758	36.1474		150	156		279	281		159	164		235	251		196	196		159	162		239	241		160	163		212	216		148	150		156	156		163	173		162	162		208	210
Native	California	BR	BR4	1	-120.744	36.1303		150	152		279	285		162	167		255	261		196	197		156	156		227	235		160	161		208	222		140	154		140	148		166	180		162	162		214	214
Native	California	BR	BR4	2	-120.744	36.1303		148	150		261	281		162	162		263	263		196	196		156	168		195	229		159	161		214	218		148	152		140	152		162	162		162	162		194	194
Native	California	BR	BR4	3	-120.744	36.1303		148	150		261	263		160	161		253	257		194	197		159	168		231	233		160	160		214	214		150	154		140	140		162	172		162	178		230	-1
Native	California	BR	BR4	4	-120.744	36.1303		148	148		269	281		162	163		263	263		196	196		156	174		195	229		159	161		214	218		148	148		140	152		167	173		162	176		194	194
Native	California	BR	BR4	5	-120.744	36.1303		148	150		273	285		157	163		247	255		194	197		159	168		229	229		160	160		214	214		140	150		140	140		164	164		162	162		194	194
Native	California	BR	BR5	1	-120.728	36.1165		150	154		281	285		157	163		255	269		194	196		162	168		195	195		159	161		214	216		140	152		140	140		164	164		176	176		194	202
Native	California	BR	BR5	2	-120.728	36.1165		148	148		281	289		161	162		257	263		195	197		156	162		231	-1		159	160		208	216		148	154		140	140		170	170		162	176		226	226
Native	California	BR	BR6	1	-120.691	36.0993		150	156		289	299		157	167		255	257		193	196		162	168		195	227		163	163		210	216		148	150		140	140		164	167		162	178		194	204
Native	California	BR	BR6	2	-120.691	36.0993		156	-1		289	299		157	167		251	255		193	196		156	168		195	227		163	163		210	216		142	150		140	140		164	167		162	162		194	204
Native	California	BR	BR6	3	-120.691	36.0993		148	150		269	287		164	167		253	257		194	197		159	159		193	195		159	162		210	214		140	152		140	152		164	166		162	162		-1	-1
Native	California	BR	BR6	4	-120.691	36.0993		150	156		289	299		157	167		251	255		193	196		162	168		195	227		163	163		216	218		142	150		140	140		164	167		162	162		194	204
Native	California	BR	BR6	5	-120.691	36.0993		148	150		273	299		157	167		257	275		193	196		159	168		223	223		163	163		210	214		148	150		140	140		164	165		162	162		194	204
Native	California	BR	BR7	1	-120.67	36.0899		150	152		273	281		157	162		249	261		196	196		156	156		195	223		159	160		216	220		142	148		140	140		172	177		162	162		210	-1
Native	California	BR	BR7	2	-120.67	36.0899		150	156		275	281		162	163		259	273		194	194		162	165		195	195		160	161		214	216		140	152		140	152		167	172		162	162		206	226
Native	California	BR	BR8	1	-120.652	36.071		150	156		283	297		157	159		253	257		194	202		156	162		223	233		161	163		216	218		140	142		144	152		184	184		162	162		196	226
Native	California	BR	BR8	2	-120.652	36.071		148	156		273	287		157	157		249	253		194	196		171	177		193	233		160	163		214	222		140	166		140	140		162	167		162	162		194	194
Native	California	BR	BR8	3	-120.652	36.071		150	150		273	289		162	166		255	259		196	197		156	162		-1	-1		161	161		-1	-1		146	152		140	156		167	167		162	162		194	234
Native	California	Corning	CN3	1	NA	NA		148	154		273	283		157	163		255	259		193	197		159	162		195	233		159	162		214	214		140	148		140	140		162	162		162	176		194	212
Native	California	Corning	CN3	2	NA	NA		148	154		273	283		157	163		255	259		193	202		159	162		195	233		159	162		214	214		140	148		140	140		162	162		162	162		194	216
Native	California	Corning	CN5	1	NA	NA		148	156		277	281		158	158		253	273		196	197		156	162		225	235		159	161		202	214		140	152		140	156		167	173		162	178		198	-1
Native	California	Corning	CN5	2	NA	NA		150	154		285	303		158	163		247	251		196	196		162	165		229	237		159	160		214	216		140	156		140	140		167	172		162	162		194	210
Native	California	Corning	CN5	3	NA	NA		148	150		281	289		163	163		249	259		196	197		156	159		195	195		159	163		216	216		140	148		140	140		165	167		162	162		214	-1
Native	California	Corning	CN5	4	NA	NA		150	152		281	291		158	163		255	267		196	197		156	159		195	239		159	161		214	216		148	150		140	148		164	167		162	162		194	208
Native	California	Corning	CN5	5	NA	NA		148	150		281	291		158	162		249	257		194	197		153	171		195	195		160	161		212	214		148	162		140	140		172	172		162	162		210	216
Native	California	Corning	CN6	1	NA	NA		152	154		261	285		157	158		253	261		194	194		156	168		195	221		159	163		212	216		140	170		140	140		163	167		162	176		210	230
Native	California	Diablo	DB1	1	-121.988	37.8982		150	156		257	281		158	164		255	259		196	196		156	168		195	227		160	163		214	218		140	152		140	140		182	183		162	162		206	224
Native	California	Diablo	DB1	2	-121.988	37.8982		150	152		281	281		160	162		251	253		196	197		153	174		195	195		161	164		210	214		140	148		140	148		172	176		162	176		194	-1
Native	California	Diablo	DB1	3	-121.988	37.8982		148	152		287	289		158	164		255	259		196	198		162	174		195	223		160	161		214	216		142	148		140	148		181	185		162	162		194	194
Native	California	Diablo	DB1	4	-121.988	37.8982		152	152		287	289		158	164		255	259		196	198		162	174		195	223		160	161		216	216		142	154		140	148		173	181		162	162		194	194
Native	California	Diablo	DB1	5	-121.988	37.8982		148	152		281	285		-1	-1		253	267		196	197		162	177		233	-1		161	163		214	216		142	148		140	152		167	174		178	180		198	228
Native	California	Diablo	DB2	1	-121.984	37.8912		150	150		281	293		159	162		261	269		196	196		162	165		195	195		160	161		200	220		140	140		140	152		162	165		162	162		206	-1
Native	California	Diablo	DB2	2	-121.984	37.8912		150	152		285	291		158	162		259	261		194	194		162	165		195	223		161	161		216	218		142	146		140	140		167	167		162	162		194	210
Native	California	Diablo	DB2	3	-121.984	37.8912		148	150		261	269		158	161		235	257		194	196		168	171		195	225		160	164		196	216		150	160		140	140		165	177		162	162		194	206
Native	California	Diablo	DB2	4	-121.984	37.8912		148	152		281	295		162	164		255	257		194	197		159	162		195	237		159	164		210	216		148	148		140	156		163	165		162	162		194	194
Native	California	Diablo	DB2	5	-121.984	37.8912		148	150		255	281		161	162		249	257		196	197		156	162		227	233		161	163		202	214		148	150		140	140		172	172		162	162		218	218
Native	California	Diablo	DB3	1	-121.975	37.8835		148	154		277	285		162	162		257	263		194	197		162	174		195	195		159	161		206	220		140	140		140	140		169	172		162	176		220	230
Native	California	Diablo	DB3	2	-121.975	37.8835		148	148		261	261		160	164		235	259		197	197		156	162		193	195		163	163		-1	-1		150	156		140	140		179	181		162	178		200	-1
Native	California	Diablo	DB3	3	-121.975	37.8835		150	156		261	289		164	165		255	257		194	197		156	162		195	195		161	161		196	214		152	172		140	140		166	166		162	178		206	226
Native	California	Diablo	DB3	4	-121.975	37.8835		148	148		277	285		160	162		249	259		193	196		165	168		195	233		161	163		208	214		152	152		140	140		167	171		162	178		210	212
Native	California	Diablo	DB3	5	-121.975	37.8835		148	150		255	291		163	163		257	263		194	196		156	159		195	231		159	163		214	218		140	154		148	156		164	164		162	176		194	194
Native	California	Diablo	DB4	1	-121.965	37.8802		148	150		289	289		157	160		253	263		196	196		156	165		195	195		159	163		210	214		152	156		140	152		165	171		176	178		206	212
Native	California	Diablo	DB4	2	-121.965	37.8802		150	150		261	267		160	161		237	253		194	196		156	171		195	195		161	162		206	216		148	154		140	140		173	179		162	162		214	214
Native	California	Diablo	DB4	3	-121.965	37.8802		150	152		281	283		162	163		235	257		193	196		156	165		193	195		161	162		206	214		148	158		152	152		165	165		162	162		194	196
Native	California	Diablo	DB4	4	-121.965	37.8802		148	150		287	297		159	161		255	263		196	197		162	168		195	229		159	161		214	216		140	148		140	140		170	170		162	162		208	210
Native	California	Diablo	DB4	5	-121.965	37.8802		148	150		277	277		157	162		251	253		196	196		156	165		233	-1		159	160		196	218		152	156		140	156		179	179		162	162		208	220
Native	California	Diablo	DB5	1	-121.96	37.8733		148	150		297	297		163	163		249	257		193	196		156	162		225	235		161	163		214	222		142	152		140	140		172	172		162	162		194	222
Native	California	Diablo	DB5	2	-121.96	37.8733		148	152		255	281		162	163		247	261		196	199		159	162		225	225		159	161		206	208		148	148		136	140		168	168		162	162		212	212
Native	California	Diablo	DB5	3	-121.96	37.8733		148	150		257	281		162	162		251	261		193	199		168	171		229	231		161	164		214	216		148	148		140	152		162	172		178	180		210	210
Native	California	Diablo	DB5	4	-121.96	37.8733		152	-1		289	297		160	162		249	253		194	197		156	156		195	195		161	162		216	220		148	154		140	140		172	172		162	162		210	222
Native	California	Diablo	DB5	5	-121.96	37.8733		152	154		297	297		161	163		249	253		194	197		156	159		195	195		160	161		216	220		154	154		140	156		172	172		162	162		194	210
Native	California	Diablo	DB6	1	-121.95	37.8722		150	152		265	281		157	157		251	261		196	196		159	171		225	227		159	161		200	220		142	154		140	140		166	166		176	176		210	212
Native	California	Diablo	DB6	2	-121.95	37.8722		148	148		279	281		157	164		251	261		194	194		156	165		195	237		161	161		214	218		142	148		140	140		169	169		162	176		234	234
Native	California	Diablo	DB7	1	-121.944	37.8661		148	164		257	281		157	163		241	253		196	196		168	174		193	225		159	161		212	220		150	160		140	140		174	175		162	176		210	210
Native	California	Diablo	DB7	2	-121.944	37.8661		150	150		291	297		160	164		249	265		194	196		165	171		195	227		161	163		208	216		140	154		140	140		162	174		162	176		208	210
Native	California	Diablo	DB7	3	-121.944	37.8661		-1	-1		267	307		162	164		255	257		194	196		156	156		-1	233		161	164		204	216		148	152		140	152		162	170		162	162		194	228
Native	California	Diablo	DB7	4	-121.944	37.8661		148	150		287	291		161	164		253	265		191	196		159	171		225	237		161	161		212	228		148	154		152	152		172	174		162	162		194	208
Native	California	Diablo	DB7	5	-121.944	37.8661		150	152		257	261		160	168		247	261		196	197		162	174		193	231		159	161		208	216		146	160		140	156		161	161		176	176		194	210
Native	California	Diablo	DB8	1	-121.94	37.8713		150	152		257	281		163	165		253	257		194	194		165	171		221	229		162	-1		208	214		140	148		140	156		172	172		162	176		226	228
Native	California	Diablo	DB8	2	-121.94	37.8713		148	150		277	285		162	164		255	261		197	197		156	162		195	225		161	162		214	214		152	154		140	140		-1	-1		162	162		210	222
Native	California	Diablo	DB8	3	-121.94	37.8713		148	150		281	281		158	161		247	249		194	197		159	171		237	-1		161	164		214	216		148	156		140	140		164	164		162	178		208	212
Native	California	Diablo	DB8	4	-121.94	37.8713		148	152		281	297		157	164		257	259		193	196		-1	-1		195	235		161	161		214	216		140	142		140	156		172	177		162	176		212	214
Native	California	Diablo	DB8	5	-121.94	37.8713		148	150		285	307		162	165		257	261		196	196		156	156		227	247		159	160		214	218		148	152		140	140		163	164		162	176		194	210
Native	California	Diablo	DB9	1	NA	NA		150	154		257	269		164	166		255	265		196	197		156	171		193	195		161	163		216	216		150	164		140	156		169	169		162	162		-1	-1
Native	California	Diablo	DB9	2	NA	NA		-1	-1		-1	-1		-1	-1		-1	-1		196	196		159	168		195	195		162	164		216	222		148	168		140	152		-1	-1		162	178		-1	-1
Native	California	Diablo	DB9	3	NA	NA		150	150		267	289		163	165		235	247		196	196		171	177		195	231		161	161		214	218		148	150		140	140		172	177		162	162		-1	-1
Native	California	Diablo	DB9	4	NA	NA		148	-1		281	285		161	162		255	259		194	197		156	165		229	229		159	161		212	212		148	150		140	140		165	165		162	162		-1	-1
Native	California	Diablo	DB9	5	NA	NA		152	154		261	281		158	162		245	257		194	194		156	177		195	195		161	162		196	212		150	154		140	156		163	163		162	178		212	-1
Native	California	Diablo	DB10	1	-122.009	37.9165		148	148		261	291		165	166		251	261		193	196		156	171		195	195		161	161		196	210		148	152		140	140		164	164		162	178		194	-1
Native	California	La Jolla	LJ2	1	-117.246	32.8716		148	150		291	291		163	-1		245	255		196	199		156	168		195	-1		161	161		212	214		154	-1		140	140		164	-1		162	162		202	208
Native	California	La Jolla	LJ2	2	-117.246	32.8716		148	150		291	291		163	-1		245	255		196	199		159	168		195	231		161	162		212	214		154	166		140	140		164	164		162	162		202	208
Native	California	La Jolla	LJ2	3	-117.246	32.8716		148	152		271	279		157	163		245	257		199	199		165	168		195	195		161	162		214	218		148	154		140	140		164	-1		162	162		206	206
Native	California	La Jolla	LJ2	4	-117.246	32.8716		148	152		279	291		157	163		245	257		199	199		159	165		195	195		161	161		214	218		148	154		140	140		164	181		162	162		206	210
Native	California	La Jolla	LJ2	5	-117.246	32.8716		148	148		271	281		164	165		245	255		197	199		159	168		193	195		161	161		214	216		154	154		140	140		162	162		162	162		206	210
Native	California	La Jolla	LJ3	1	-117.244	32.8879		150	150		261	285		158	163		249	265		196	197		159	159		195	225		159	160		218	220		148	148		136	156		173	185		162	176		196	216
Native	California	La Jolla	LJ3	2	-117.244	32.8879		-1	-1		281	285		158	165		237	267		194	197		162	165		195	227		160	163		212	214		148	152		140	140		168	185		162	162		204	204
Native	California	La Jolla	LJ3	3	-117.244	32.8879		-1	-1		-1	-1		-1	-1		253	269		197	199		159	168		195	225		159	160		214	214		148	148		140	156		168	173		162	162		-1	-1
Native	California	La Jolla	LJ3	4	-117.244	32.8879		-1	-1		-1	-1		157	158		239	245		196	197		162	168		209	229		160	160		212	214		148	148		140	140		177	177		160	162		208	218
Native	California	Lake Shasta	SL2	1	-122.398	40.6483		150	152		279	287		158	162		249	265		197	199		-1	-1		195	241		160	160		-1	-1		142	146		140	152		-1	-1		162	178		210	214
Native	California	Lake Shasta	SL2	2	-122.398	40.6483		150	-1		285	291		164	166		271	279		194	199		165	168		195	231		161	162		206	214		140	148		140	140		-1	-1		176	176		-1	-1
Native	California	Lake Shasta	SL3	1	-122.397	40.6661		148	150		257	275		159	164		249	281		196	196		156	171		193	223		161	161		206	216		142	152		140	140		-1	-1		162	162		206	206
Native	California	Lake Shasta	SL3	2	-122.397	40.6661		148	150		261	269		164	165		265	271		196	197		156	171		195	237		162	162		206	212		146	148		140	156		169	169		162	162		194	208
Native	California	Lake Shasta	SL4	1	-122.403	40.6837		148	152		291	297		159	163		251	261		196	196		162	162		227	241		158	159		214	214		148	148		-1	-1		-1	-1		-1	-1		-1	-1
Native	California	Lake Shasta	SL4	2	-122.403	40.6837		150	152		275	281		162	163		257	261		194	196		156	156		195	195		161	162		212	214		140	152		140	156		174	-1		162	176		194	206
Native	California	Lake Shasta	SL4	3	-122.403	40.6837		152	156		283	287		159	161		251	261		197	199		156	177		229	241		160	162		214	214		152	152		140	152		-1	-1		162	162		-1	-1
Native	California	Lake Shasta	SL4	4	-122.403	40.6837		148	150		267	281		161	165		253	255		194	196		171	177		227	229		159	162		-1	-1		-1	-1		140	140		167	169		162	162		206	212
Native	California	Lake Shasta	SL4	5	-122.403	40.6837		154	154		283	299		159	163		251	253		196	196		156	165		195	229		159	162		212	218		148	-1		140	148		169	170		162	176		-1	-1
Native	California	Lake Shasta	SL5	1	-122.394	40.69		148	156		265	279		160	162		257	259		193	199		162	168		195	223		159	162		212	214		148	152		140	156		174	-1		162	162		-1	-1
Native	California	Lake Shasta	SL5	2	-122.394	40.69		156	158		261	285		158	163		259	261		196	196		171	171		195	233		161	162		200	214		148	148		140	140		161	165		162	176		-1	-1
Native	California	Lake Shasta	SL5	3	-122.394	40.69		146	152		277	287		162	164		257	263		196	196		156	171		195	195		161	161		214	216		140	152		140	140		165	168		162	162		-1	-1
Native	California	Lake Shasta	SL5	4	-122.394	40.69		150	156		279	287		160	162		255	259		193	199		162	168		195	223		159	162		212	214		148	150		140	156		-1	-1		162	162		-1	-1
Native	California	Lake Shasta	SL6	1	-122.376	40.6821		150	150		281	289		158	162		253	265		194	196		162	165		193	207		161	163		216	216		152	152		140	156		169	169		162	162		-1	-1
Native	California	Lake Shasta	SL6	2	-122.376	40.6821		150	150		279	281		158	162		257	265		196	199		165	168		195	223		159	161		214	216		152	158		140	140		174	174		162	180		228	-1
Native	California	Lake Shasta	SL6	3	-122.376	40.6821		150	150		279	281		162	163		257	265		196	199		162	165		195	223		159	161		214	216		152	158		-1	-1		-1	-1		-1	-1		-1	-1
Native	California	Lake Shasta	SL6	4	-122.376	40.6821		150	-1		283	283		158	159		261	265		196	197		156	162		193	195		161	161		208	212		148	152		140	152		-1	-1		162	162		-1	-1
Native	California	Lake Shasta	SL6	5	-122.376	40.6821		150	150		279	281		162	163		257	257		196	199		162	165		195	223		159	161		208	214		152	158		-1	-1		-1	-1		-1	-1		-1	-1
Native	California	Lake Shasta	SL7	1	-122.32	40.8055		148	150		283	287		163	165		237	259		196	197		165	165		193	227		159	159		214	220		148	148		136	140		162	162		162	162		-1	-1
Native	California	Lake Shasta	SL7	2	-122.32	40.8055		148	148		261	285		162	162		249	253		196	196		162	168		195	231		161	162		204	212		148	154		140	140		171	171		162	162		194	194
Native	California	Lake Shasta	SL7	3	-122.32	40.8055		148	152		283	289		159	162		249	251		193	194		159	168		195	195		159	161		208	216		154	154		140	140		165	-1		162	162		206	-1
Native	California	Lake Shasta	SL7	4	-122.32	40.8055		150	154		275	281		159	162		241	257		194	197		156	174		227	239		159	162		214	214		140	148		140	156		164	172		162	176		206	-1
Native	California	Lake Shasta	SL7	5	-122.32	40.8055		-1	-1		275	281		159	162		255	257		194	197		156	174		231	239		162	162		206	214		140	148		140	156		164	172		162	176		206	-1
Native	California	Lake Shasta	SL8	1	-122.311	40.8033		148	152		275	287		159	163		255	255		194	197		156	174		195	247		161	162		214	216		140	148		140	156		165	167		162	162		194	194
Native	California	Lake Shasta	SL8	2	-122.311	40.8033		148	148		285	293		164	165		-1	-1		196	196		159	171		195	195		159	160		200	216		150	156		140	140		162	183		162	176		-1	-1
Native	California	Lake Shasta	SL8	3	-122.311	40.8033		150	154		289	293		160	165		253	255		193	194		162	168		225	231		161	164		214	218		140	154		140	140		-1	-1		162	162		-1	-1
Native	California	Lake Shasta	SL8	4	-122.311	40.8033		150	150		261	281		157	160		251	253		194	196		156	156		195	211		163	163		224	226		140	148		140	152		166	-1		162	162		194	194
Native	California	Los Padres	LP1	1	NA	NA		148	152		261	299		161	165		255	257		196	197		162	162		233	251		159	159		-1	-1		142	148		136	156		164	169		162	162		194	194
Native	California	Los Padres	LP1	2	NA	NA		148	150		261	287		158	159		255	257		194	197		-1	162		-1	-1		160	161		214	218		146	152		140	140		167	175		160	176		208	210
Native	California	Los Padres	LP1	4	NA	NA		148	152		261	285		158	158		245	257		196	197		-1	162		195	233		160	161		218	218		148	160		136	140		169	175		162	162		194	218
Native	California	Los Padres	LP1	5	NA	NA		148	150		267	291		159	162		253	253		196	196		156	156		195	195		161	162		218	222		140	140		-1	-1		166	173		162	162		-1	-1
Native	California	Los Padres	LP2	1	-119.372	34.6253		148	152		261	291		162	167		245	255		194	196		156	174		193	195		161	161		212	218		140	152		140	152		162	162		162	-1		-1	-1
Native	California	Los Padres	LP2	2	-119.372	34.6253		150	150		289	289		157	162		249	259		196	197		156	159		195	229		159	159		210	216		142	152		140	156		173	173		162	162		194	206
Native	California	Los Padres	LP2	3	-119.372	34.6253		148	150		255	287		158	160		265	269		195	196		165	177		195	195		162	163		196	216		150	152		-1	-1		164	164		162	176		-1	-1
Native	California	Los Padres	LP2	4	-119.372	34.6253		150	166		255	275		158	161		255	265		194	194		162	165		229	235		161	162		214	216		148	150		-1	-1		162	179		162	176		194	198
Native	California	Los Padres	LP2	5	-119.372	34.6253		152	152		285	287		158	162		259	263		196	197		165	174		193	195		161	161		212	222		148	152		140	140		173	180		162	176		210	-1
Native	California	Los Padres	LP3	1	-119.283	34.5147		148	150		261	299		158	164		251	255		194	197		-1	-1		195	239		161	161		214	218		140	140		140	140		173	173		162	176		206	206
Native	California	Los Padres	LP3	2	-119.283	34.5147		150	150		261	265		164	164		255	255		197	197		-1	-1		229	229		160	161		212	214		140	150		140	152		172	172		162	162		208	208
Native	California	Los Padres	LP3	3	-119.283	34.5147		148	150		277	285		158	159		251	263		194	196		159	165		195	249		159	164		214	214		152	152		140	152		173	180		162	162		204	204
Native	California	Los Padres	LP3	4	-119.283	34.5147		152	152		279	283		162	164		255	271		193	194		156	165		195	235		160	161		214	218		140	152		140	156		-1	-1		162	162		-1	-1
Native	California	Los Padres	LP4	1	-119.28	34.5055		148	150		261	281		159	167		251	263		193	194		156	159		195	229		162	163		214	222		140	148		140	140		-1	-1		162	176		210	210
Native	California	Los Padres	LP4	2	-119.28	34.5055		150	164		255	297		163	165		255	261		194	197		156	162		231	-1		159	163		212	214		140	152		-1	-1		167	167		162	162		222	230
Native	California	Los Padres	LP4	3	-119.28	34.5055		148	150		275	287		158	163		255	255		195	196		156	171		195	229		161	162		218	224		142	164		-1	-1		164	164		162	162		194	210
Native	California	Los Padres	LP4	4	-119.28	34.5055		150	152		255	281		159	160		255	265		197	199		165	168		223	229		159	163		214	214		140	140		148	156		167	172		162	162		-1	-1
Native	California	Los Padres	LP4	5	-119.28	34.5055		148	150		281	287		165	167		255	261		193	194		156	159		-1	229		162	163		216	222		140	154		140	156		180	180		176	176		236	-1
Native	California	Los Padres	LP5	1	-119.301	34.5003		150	164		281	285		161	162		241	255		194	201		156	159		195	195		160	161		214	214		140	148		140	140		167	167		162	162		-1	-1
Native	California	Los Padres	LP5	2	-119.301	34.5003		148	150		281	285		161	163		255	259		196	199		156	165		195	237		160	161		214	216		148	148		-1	-1		183	183		178	178		-1	-1
Native	California	Los Padres	LP5	3	-119.301	34.5003		150	152		281	291		159	162		249	265		194	199		165	168		195	195		162	162		214	224		140	152		140	140		184	184		162	162		-1	-1
Native	California	Los Padres	LP5	4	-119.301	34.5003		152	160		269	279		158	163		249	251		194	197		-1	-1		195	229		160	163		216	220		148	154		140	140		168	171		162	178		194	194
Native	California	Los Padres	LP5	5	-119.301	34.5003		148	152		269	281		159	162		249	265		194	199		-1	-1		195	245		162	162		214	224		146	152		140	140		170	170		162	162		194	194
Native	California	Los Padres	LP6	1	-119.297	34.4846		150	156		261	267		159	165		251	251		196	197		156	165		195	195		159	160		206	218		148	148		140	152		170	179		162	178		194	194
Native	California	Los Padres	LP6	2	-119.297	34.4846		148	152		261	285		160	163		251	257		196	197		156	177		227	227		160	162		214	220		140	148		140	140		-1	-1		162	178		-1	-1
Native	California	Los Padres	LP6	3	-119.297	34.4846		152	158		281	289		162	167		253	261		194	194		159	162		227	245		160	161		214	216		152	154		140	140		-1	-1		162	162		210	216
Native	California	Los Padres	LP6	4	-119.297	34.4846		150	150		283	291		159	163		255	257		196	197		156	171		195	195		159	162		214	214		142	154		-1	-1		167	167		162	162		-1	-1
Native	California	Los Padres	LP6	5	-119.297	34.4846		150	152		283	293		162	165		255	257		194	196		-1	-1		229	229		160	161		220	220		154	164		-1	-1		160	165		162	176		194	206
Native	California	Los Padres	LP7	1	-119.287	34.4691		154	164		281	285		160	165		257	263		194	196		156	162		195	195		161	161		214	220		140	150		140	140		169	169		162	162		-1	-1
Native	California	Los Padres	LP7	2	-119.287	34.4691		150	150		281	281		160	160		251	253		194	201		156	165		195	227		162	164		216	222		148	152		140	140		170	172		162	178		-1	-1
Native	California	Los Padres	LP7	3	-119.287	34.4691		150	158		267	281		160	162		251	255		194	196		159	162		195	235		161	161		210	214		148	152		-1	-1		164	170		162	176		-1	-1
Native	California	Los Padres	LP7	4	-119.287	34.4691		148	150		281	293		162	163		259	265		194	194		156	159		195	233		161	162		200	214		140	148		-1	-1		180	180		162	176		-1	-1
Native	California	Los Padres	LP7	5	-119.287	34.4691		148	152		281	281		158	164		235	259		194	196		156	156		195	233		159	161		214	214		148	148		-1	-1		180	180		160	162		208	-1
Native	California	Los Padres	LP8	1	-119.275	34.4524		150	150		255	293		160	163		253	255		194	196		156	162		193	223		160	161		216	220		152	164		140	152		164	172		162	162		206	226
Native	California	Los Padres	LP8	2	-119.275	34.4524		148	150		261	291		162	163		235	265		194	-1		-1	-1		-1	-1		-1	-1		214	218		142	152		140	148		167	178		162	162		194	194
Native	California	Los Padres	LP8	3	-119.275	34.4524		150	150		261	285		158	162		255	267		196	197		-1	-1		-1	-1		161	163		208	216		148	150		140	156		162	165		162	176		194	210
Native	California	Los Padres	LP8	4	-119.275	34.4524		150	156		261	281		158	162		255	265		194	196		165	177		195	231		161	161		200	216		154	156		140	156		-1	-1		162	162		198	206
Native	California	Los Padres	LP8	5	-119.275	34.4524		150	158		265	285		162	163		255	261		194	194		156	159		195	195		162	163		210	218		152	154		140	140		160	160		162	162		-1	-1
Native	California	Los Padres	LP9	1	NA	NA		150	152		285	287		165	167		259	261		194	197		156	177		195	195		160	161		212	214		142	142		140	140		162	162		176	178		194	208
Native	California	Los Padres	LP9	2	NA	NA		148	152		289	295		159	164		259	267		194	196		168	171		195	195		160	161		214	218		150	152		140	156		167	184		162	162		194	194
Native	California	Los Padres	LP9	3	NA	NA		152	156		267	279		163	164		255	257		-1	-1		153	165		195	223		-1	-1		216	216		140	160		140	140		173	176		162	162		224	226
Native	California	Los Padres	LP9	4	NA	NA		148	150		285	297		164	167		253	-1		194	196		159	165		195	195		160	162		212	220		142	146		140	156		161	166		162	162		202	202
Native	California	Los Padres	LP9	5	NA	NA		152	152		281	291		-1	-1		-1	-1		194	197		156	171		195	227		159	161		216	-1		140	154		152	156		164	-1		162	162		198	198
Native	California	Morgan Hill	MH1	1	-121.597	37.1367		150	150		269	281		159	162		251	-1		196	-1		159	159		-1	-1		161	161		214	214		148	152		152	156		174	181		162	176		208	214
Native	California	Morgan Hill	MH1	2	-121.597	37.1367		148	152		267	281		158	163		241	267		196	197		156	162		195	195		161	161		214	216		140	142		140	140		171	171		162	162		212	212
Native	California	Morgan Hill	MH1	3	-121.597	37.1367		148	150		269	287		158	165		255	255		197	-1		159	165		195	195		159	159		214	214		140	152		140	140		163	163		162	162		208	208
Native	California	Morgan Hill	MH1	4	-121.597	37.1367		148	150		279	281		157	157		241	251		197	197		156	156		195	233		161	162		214	220		140	140		140	140		179	179		162	162		210	210
Native	California	Morgan Hill	MH1	5	-121.597	37.1367		150	150		269	281		158	158		-1	-1		196	212		159	174		195	237		161	161		214	214		148	150		152	156		174	181		162	176		208	214
Native	California	Morgan Hill	MH2	1	-121.592	37.1469		150	150		267	287		159	159		255	257		196	197		165	174		-1	233		160	162		210	214		148	160		140	140		176	180		162	162		194	194
Native	California	Morgan Hill	MH2	2	-121.592	37.1469		150	152		267	279		164	164		253	255		196	197		153	165		231	-1		160	161		214	220		140	152		140	140		172	172		162	162		194	208
Native	California	Morgan Hill	MH2	3	-121.592	37.1469		150	162		267	291		157	163		257	269		196	197		159	162		195	235		161	161		214	214		140	148		140	140		169	169		162	180		194	194
Native	California	Morgan Hill	MH2	4	-121.592	37.1469		150	156		277	283		160	163		235	257		194	197		159	171		213	229		160	161		212	218		148	148		140	140		169	170		162	180		202	212
Native	California	Morgan Hill	MH2	5	-121.592	37.1469		148	148		271	285		159	165		255	255		-1	-1		165	168		195	225		-1	-1		200	216		140	154		140	140		163	172		162	178		220	220
Native	California	Morgan Hill	MH4	1	-121.588	37.1552		150	156		261	297		159	163		-1	-1		-1	-1		165	168		195	229		-1	-1		214	220		140	152		140	140		-1	-1		162	162		194	208
Native	California	Morgan Hill	MH4	2	-121.588	37.1552		148	150		281	297		159	164		259	261		-1	-1		156	156		195	231		-1	-1		214	220		156	158		140	140		169	172		162	178		214	220
Native	California	Morgan Hill	MH4	3	-121.588	37.1552		150	150		261	287		164	164		253	261		-1	-1		153	159		233	233		-1	-1		212	-1		148	156		140	140		165	-1		176	176		194	198
Native	California	Morgan Hill	MH4	4	-121.588	37.1552		148	152		281	283		157	162		249	255		194	197		156	171		207	229		159	160		212	214		140	150		140	156		162	162		162	162		204	208
Native	California	Morgan Hill	MH4	5	-121.588	37.1552		148	150		263	291		156	159		253	255		196	201		165	168		195	235		160	161		210	212		150	152		140	140		-1	-1		162	176		194	194
Native	California	Morgan Hill	MH5	1	-121.598	37.1627		148	156		261	261		158	161		257	269		197	203		162	162		195	227		161	161		214	214		140	148		152	152		172	182		162	162		-1	-1
Native	California	Morgan Hill	MH5	2	-121.598	37.1627		148	162		267	281		156	157		251	257		196	199		159	162		195	195		160	160		210	216		140	140		140	156		162	162		162	174		204	204
Native	California	Morgan Hill	MH5	3	-121.598	37.1627		-1	-1		-1	-1		-1	-1		-1	-1		194	196		156	168		195	195		160	161		202	216		156	160		140	156		163	-1		162	162		196	196
Native	California	Morgan Hill	MH5	4	-121.598	37.1627		148	156		289	291		162	164		255	275		196	197		156	171		207	229		161	162		214	214		152	152		140	156		167	167		162	176		194	200
Native	California	Morgan Hill	MH5	5	-121.598	37.1627		148	148		263	289		156	162		251	255		197	201		153	162		193	229		159	160		212	216		140	150		140	148		-1	-1		162	162		202	208
Native	California	Portrero Road	PO1	1	NA	NA		148	150		261	289		158	160		253	259		196	197		168	168		195	195		160	162		212	220		142	148		140	140		170	170		162	176		198	210
Native	California	Portrero Road	PO2	1	-119.012	34.1574		150	-1		281	291		158	165		251	255		194	196		159	162		195	203		159	163		212	212		148	158		140	152		172	172		162	162		194	194
Native	California	Portrero Road	PO2	2	-119.012	34.1574		150	152		279	281		158	158		255	257		196	196		156	159		203	235		159	160		212	214		140	156		140	152		167	167		162	162		-1	212
Native	California	Portrero Road	PO2	3	-119.012	34.1574		148	150		261	291		162	162		249	255		196	199		165	171		195	195		159	163		212	214		140	140		140	144		174	174		162	176		208	210
Native	California	Portrero Road	PO4	1	-118.952	34.1546		150	150		281	285		163	167		255	259		196	196		156	165		227	233		160	161		212	214		140	148		140	140		167	174		162	162		-1	-1
Native	California	Portrero Road	PO4	2	-118.952	34.1546		148	150		287	293		160	164		249	263		194	196		153	162		195	195		160	160		216	222		142	154		140	140		172	172		162	162		224	230
Native	California	Portrero Road	PO5	1	-118.935	34.1569		-1	-1		-1	-1		162	164		255	257		194	194		159	174		195	195		160	163		218	222		148	152		152	156		164	167		162	162		198	210
Native	California	Portrero Road	PO5	2	-118.935	34.1569		150	-1		287	295		158	162		251	255		194	196		162	165		195	195		161	161		214	218		148	148		140	140		167	167		162	176		210	210
Native	California	Portrero Road	PO6	1	-118.921	34.1556		148	148		277	281		160	163		253	265		193	195		156	171		195	229		160	161		214	222		142	146		156	156		167	170		162	176		210	210
Native	California	Portrero Road	PO6	2	-118.921	34.1556		150	150		261	281		162	164		241	255		196	196		165	174		225	231		159	161		200	210		140	140		140	140		162	179		162	162		194	210
Native	California	Portrero Road	PO6	3	-118.921	34.1556		150	150		277	289		158	166		251	257		193	194		165	168		223	233		161	162		212	220		142	152		140	140		162	162		162	162		210	210
Native	California	Portrero Road	PO6	4	-118.921	34.1556		148	150		261	281		162	166		253	257		196	196		156	168		195	233		160	161		210	220		142	142		140	148		172	172		162	162		194	196
Native	California	Portrero Road	PO6	5	-118.921	34.1556		148	150		281	285		159	163		253	265		193	195		156	171		195	229		160	161		214	222		146	154		156	156		167	170		162	176		210	210
Native	California	Portrero Road	PO7	1	-118.904	34.1526		150	156		261	287		162	162		237	261		196	201		162	168		193	233		161	161		216	216		140	142		140	140		176	181		162	176		194	210
Native	California	Portrero Road	PO7	2	-118.904	34.1526		150	-1		261	287		163	163		245	263		197	202		156	174		195	195		159	160		214	220		140	140		140	140		164	164		162	162		194	198
Native	California	Portrero Road	PO7	3	-118.904	34.1526		148	148		261	291		158	158		259	263		193	196		159	171		195	229		159	162		212	214		148	156		140	156		165	165		162	162		198	208
Native	California	Portrero Road	PO7	4	-118.904	34.1526		150	150		261	287		158	161		243	255		196	199		165	168		-1	-1		161	163		216	222		148	154		140	140		173	174		162	162		204	206
Native	California	Portrero Road	PO7	5	-118.904	34.1526		150	150		285	287		159	160		255	259		193	201		159	159		195	229		161	161		212	212		148	152		140	152		162	167		162	176		194	194
Native	California	Portrero Road	PO8	1	NA	NA		148	150		279	285		163	165		253	255		194	196		159	168		195	195		161	161		222	224		140	148		140	148		170	170		162	162		208	218
Native	California	Portrero Road	PO8	2	NA	NA		150	152		281	295		159	160		255	261		196	197		165	174		195	225		161	161		214	216		146	148		140	140		167	167		162	162		210	226
Native	California	Portrero Road	PO8	3	NA	NA		148	148		279	295		160	165		253	255		196	196		159	159		195	195		161	161		214	216		140	164		140	148		165	170		162	176		208	220
Native	California	Portrero Road	PO8	4	NA	NA		150	156		281	289		159	160		255	259		194	196		156	156		195	195		162	163		212	222		154	158		140	140		162	172		162	162		194	194
Native	California	Portrero Road	PO8	5	NA	NA		150	150		279	285		163	163		253	255		194	196		159	168		195	195		161	163		216	222		140	148		140	156		170	170		162	162		208	208
Native	California	Ramona	RM1	1	NA	NA		152	152		287	289		164	164		255	257		194	197		156	174		193	195		160	160		-1	-1		150	166		140	140		-1	-1		176	176		210	220
Native	California	Ramona	RM1	2	NA	NA		148	152		269	297		157	166		241	255		196	197		165	168		195	233		159	160		214	220		152	152		140	156		164	165		162	178		204	208
Native	California	Ramona	RM1	3	NA	NA		150	150		279	289		160	162		257	271		194	196		159	168		193	195		159	161		210	214		148	154		140	156		164	164		162	162		194	218
Native	California	Ramona	RM1	4	NA	NA		150	152		271	285		161	162		249	251		196	196		165	171		195	195		161	162		212	216		140	148		140	148		162	162		162	162		196	204
Native	California	Ramona	RM1	5	NA	NA		148	150		261	279		157	162		255	261		196	196		156	162		195	249		161	161		214	220		148	152		148	156		162	169		162	162		210	210
Native	California	Ramona	RM2	1	-117.009	33.0957		150	152		279	287		158	163		255	265		196	196		165	171		195	195		160	163		212	214		154	154		140	140		166	166		162	176		194	194
Native	California	Ramona	RM2	2	-117.009	33.0957		150	150		279	289		157	158		249	255		194	194		168	168		195	225		159	163		210	216		148	148		140	156		162	167		162	162		198	198
Native	California	Ramona	RM2	3	-117.009	33.0957		148	150		275	279		158	162		239	269		196	196		156	156		195	195		159	163		214	220		148	150		140	140		162	166		160	162		194	208
Native	California	Ramona	RM2	4	-117.009	33.0957		152	158		261	281		158	163		249	255		196	197		159	168		195	195		161	163		214	216		150	154		140	140		173	180		162	176		194	210
Native	California	Ramona	RM2	5	-117.009	33.0957		150	156		275	281		160	162		255	257		194	197		156	168		193	193		159	163		212	216		142	150		140	152		164	164		162	162		194	194
Native	California	Ramona	RM3	1	-116.994	33.091		148	154		281	281		159	162		255	269		194	197		156	156		195	225		160	161		218	218		142	148		140	140		165	-1		162	162		194	-1
Native	California	Ramona	RM3	2	-116.994	33.091		148	150		261	281		-1	-1		-1	-1		194	199		156	165		193	225		160	161		-1	-1		152	-1		140	152		-1	-1		162	176		204	210
Native	California	Ramona	RM3	3	-116.994	33.091		150	150		257	281		160	162		251	263		194	196		171	174		-1	-1		159	160		214	214		150	152		140	156		-1	-1		162	162		194	212
Native	California	Ramona	RM3	4	-116.994	33.091		148	148		267	281		158	164		255	259		194	196		171	174		195	195		160	161		216	224		148	152		140	140		-1	-1		162	176		194	194
Native	California	Ramona	RM3	5	-116.994	33.091		148	148		263	267		164	165		255	257		194	194		156	168		223	223		161	161		212	214		150	152		140	140		164	167		162	162		204	210
Native	California	Ramona	RM5	1	-116.946	33.0905		150	152		279	289		158	162		253	259		196	197		156	162		195	223		159	161		216	220		142	154		140	156		167	174		162	162		212	212
Native	California	Ramona	RM5	2	-116.946	33.0905		148	148		261	267		160	162		249	255		197	201		156	168		-1	237		159	160		214	216		148	152		140	156		162	162		162	162		194	206
Native	California	Ramona	RM5	3	-116.946	33.0905		150	150		289	291		158	160		253	257		194	197		162	168		195	195		159	161		212	220		150	152		140	140		173	174		162	162		204	204
Native	California	Ramona	RM5	4	-116.946	33.0905		150	150		279	281		160	164		259	263		193	194		156	168		193	193		163	163		212	214		152	154		140	156		174	174		162	162		198	-1
Native	California	Ramona	RM6	1	-116.933	33.0857		148	148		277	293		158	162		255	259		-1	-1		159	162		193	195		-1	-1		212	214		140	142		140	140		170	170		162	162		210	210
Native	California	Ramona	RM7	1	-116.922	33.085		148	150		281	293		160	166		259	261		194	197		156	171		195	195		159	161		214	216		148	156		140	140		180	180		162	162		194	208
Native	California	Ramona	RM7	2	-116.922	33.085		148	148		267	277		158	162		249	259		196	197		159	159		193	195		160	160		212	214		148	152		140	140		164	170		162	162		210	210
Native	California	Ramona	RM7	3	-116.922	33.085		148	148		267	293		158	162		255	259		196	197		159	162		195	231		161	161		212	214		140	152		140	140		170	170		162	162		194	-1
Native	California	Ramona	RM7	4	-116.922	33.085		148	150		281	293		160	163		259	261		194	194		156	171		195	195		159	161		214	216		148	156		140	140		165	180		162	162		194	208
Native	California	Ramona	RM7	5	-116.922	33.085		148	148		267	293		158	162		255	259		196	197		162	171		195	231		161	161		212	214		140	152		140	140		167	173		162	162		210	210
Native	California	Ramona	RM8	1	-116.903	33.0744		152	152		267	287		163	163		253	257		196	197		159	168		-1	-1		159	161		-1	-1		-1	-1		140	140		172	172		162	162		-1	-1
Native	California	Ramona	RM8	2	-116.903	33.0744		148	150		269	281		163	163		261	263		196	197		159	168		225	235		159	160		214	216		142	148		140	152		167	172		162	176		194	210
Native	California	Ramona	RM8	3	-116.903	33.0744		150	156		261	281		162	165		255	255		196	196		168	174		195	233		161	161		214	218		148	150		140	140		164	167		162	162		194	206
Native	California	Ramona	RM8	4	-116.903	33.0744		150	150		279	279		157	163		259	263		194	194		-1	-1		193	235		159	160		214	218		142	150		140	140		167	167		-1	-1		210	210
Native	California	Ramona	RM8	5	-116.903	33.0744		148	150		261	271		160	162		237	255		193	196		156	168		195	233		160	163		-1	-1		-1	-1		140	140		162	163		162	182		194	194
Native	California	Ramona	RM9	1	NA	NA		150	150		257	267		159	166		255	257		197	197		159	174		195	233		159	161		202	216		148	148		136	140		162	164		162	162		206	206
Native	California	Ramona	RM9	2	NA	NA		148	150		261	305		-1	-1		-1	-1		196	197		159	171		193	235		160	161		212	220		142	156		140	140		173	173		162	176		208	210
Native	California	Ramona	RM9	3	NA	NA		152	152		281	285		157	161		259	259		197	197		168	171		195	225		160	160		216	218		140	142		140	152		181	184		162	162		206	208
Native	California	Ramona	RM9	4	NA	NA		150	152		277	281		159	-1		257	269		196	196		159	159		195	227		160	160		208	222		148	148		140	152		174	174		162	162		194	210
Native	California	Ramona	RM9	5	NA	NA		150	150		269	283		157	163		235	269		194	196		156	168		195	195		161	162		212	214		152	152		140	148		162	164		162	162		194	208
Native	California	Ramona	RM10	1	-116.931	33.0109		150	152		261	267		157	162		263	-1		197	197		156	156		231	235		159	161		214	218		148	152		140	140		162	162		162	176		-1	-1
Native	California	Ramona	RM10	2	-116.931	33.0109		150	150		261	267		157	162		263	-1		197	197		156	168		193	231		159	161		214	218		148	148		140	140		162	-1		162	176		210	210
Native	California	Ramona	RM11	1	-116.952	33.0126		148	152		263	297		-1	162		255	255		196	196		171	174		-1	-1		-1	-1		-1	-1		140	154		140	140		-1	-1		162	176		194	210
Native	California	Ramona	RM11	2	-116.952	33.0126		-1	-1		-1	-1		-1	-1		-1	-1		196	196		159	171		195	235		160	160		204	218		148	160		140	140		164	-1		162	162		196	-1
Native	California	Ramona	RM11	3	-116.952	33.0126		148	-1		267	297		156	162		255	257		196	196		168	174		195	195		161	161		214	220		142	154		140	140		164	-1		160	162		196	208
Native	California	Ramona	RM11	4	-116.952	33.0126		152	152		279	287		158	162		255	255		197	197		156	156		195	195		161	163		216	218		148	148		-1	-1		-1	-1		-1	-1		-1	-1
Native	California	Ramona	RM11	5	-116.952	33.0126		152	152		261	279		164	164		251	269		196	199		159	171		195	227		159	161		196	214		140	140		140	140		164	167		162	162		194	198
Native	California	Ramona	RM12	1	-116.977	32.9942		150	152		279	285		158	-1		235	253		194	194		156	171		231	231		159	160		214	214		148	148		140	140		-1	-1		162	162		194	194
Native	California	Santa Maria	SM1	1	NA	NA		150	160		283	291		162	162		261	263		194	194		156	165		229	241		159	161		196	216		148	148		140	140		175	175		162	162		224	224
Native	California	Santa Maria	SM1	2	NA	NA		150	150		267	281		159	162		253	255		193	197		156	162		195	197		159	163		214	216		140	152		140	140		172	172		162	162		198	206
Native	California	Santa Maria	SM1	3	NA	NA		148	150		281	283		157	158		255	263		194	194		156	168		195	223		159	161		212	222		148	148		140	156		174	174		162	162		194	208
Native	California	Santa Maria	SM1	4	NA	NA		150	152		271	297		162	164		253	255		197	199		153	165		223	223		159	161		212	214		-1	-1		140	140		174	174		162	176		206	222
Native	California	Santa Maria	SM2	1	NA	NA		150	164		281	281		162	166		253	253		194	196		162	165		231	231		162	163		196	216		140	140		140	156		165	165		162	162		194	210
Native	California	Santa Maria	SM2	2	NA	NA		148	152		261	277		157	162		261	269		194	212		159	162		195	221		159	163		208	212		148	152		140	140		-1	-1		162	162		200	206
Native	California	Santa Maria	SM2	3	NA	NA		150	150		281	281		162	163		241	259		197	202		165	168		195	241		159	160		214	216		148	152		140	140		182	182		162	162		210	210
Native	California	Santa Maria	SM2	4	NA	NA		150	160		277	281		157	165		247	259		194	197		162	162		223	241		158	163		212	214		148	158		140	140		170	170		162	162		194	206
Native	California	Santa Maria	SM2	5	NA	NA		150	160		267	277		163	163		235	267		196	197		156	165		195	233		159	161		218	218		140	142		140	140		165	165		162	176		214	246
Native	California	Santa Maria	SM3	1	-120.295	35.0174		148	152		277	281		157	160		259	261		193	194		153	162		221	225		159	160		212	216		142	154		140	140		163	177		162	162		214	238
Native	California	Santa Maria	SM3	2	-120.295	35.0174		150	152		277	281		164	165		249	269		194	196		150	165		195	235		161	163		212	222		142	148		140	140		162	162		162	162		222	224
Native	California	Santa Maria	SM3	3	-120.295	35.0174		148	148		281	299		161	168		253	259		194	196		159	165		225	235		157	163		214	216		140	152		140	156		180	180		176	176		194	226
Native	California	Santa Maria	SM3	4	-120.295	35.0174		150	152		281	281		158	166		251	255		193	194		159	171		195	241		160	163		214	218		148	154		140	140		174	174		162	162		230	-1
Native	California	Santa Maria	SM3	5	-120.295	35.0174		148	156		269	289		163	164		255	265		194	196		162	168		195	233		159	162		220	220		-1	-1		152	156		167	167		162	180		198	-1
Native	California	Santa Maria	SM4	1	-120.276	35.0276		148	148		267	301		157	161		241	257		195	196		162	162		195	195		160	161		210	218		140	154		140	148		170	170		162	176		230	230
Native	California	Santa Maria	SM4	2	-120.276	35.0276		150	152		271	287		157	157		251	267		194	195		156	165		195	225		159	162		214	214		142	150		140	140		179	179		162	162		206	210
Native	California	Santa Maria	SM4	3	-120.276	35.0276		150	152		275	285		158	159		253	255		194	197		168	171		215	229		160	160		214	214		148	160		140	140		169	169		162	176		194	204
Native	California	Santa Maria	SM4	4	-120.276	35.0276		148	156		257	291		164	165		255	257		196	196		156	171		195	195		161	163		214	218		150	150		140	152		161	177		162	176		208	212
Native	California	Santa Maria	SM5	1	-120.255	35.0268		148	150		281	283		159	159		253	261		196	202		156	159		195	195		163	163		216	218		-1	-1		140	140		164	174		162	162		206	210
Native	California	Santa Maria	SM5	2	-120.255	35.0268		150	152		261	291		159	161		249	257		194	196		159	168		195	227		162	-1		214	216		140	148		140	156		169	169		162	162		194	210
Native	California	Santa Maria	SM5	3	-120.255	35.0268		150	152		281	281		160	166		255	257		196	197		156	165		193	233		160	161		216	220		148	154		140	140		173	-1		162	176		210	232
Native	California	Santa Maria	SM5	4	-120.255	35.0268		148	156		281	299		161	164		253	263		194	194		150	156		235	237		159	161		218	218		148	152		140	140		167	167		162	162		194	194
Native	California	Santa Maria	SM5	5	-120.255	35.0268		148	156		267	293		162	165		253	265		196	199		153	162		195	231		162	163		214	218		140	142		140	140		169	169		176	176		194	210
Native	California	Santa Maria	SM6	1	-120.234	35.0245		148	150		269	289		162	167		257	257		194	196		159	162		193	231		161	163		214	222		140	148		140	140		172	172		162	162		194	194
Native	California	Santa Maria	SM6	2	-120.234	35.0245		148	152		267	293		159	164		257	265		196	197		156	156		195	195		159	163		216	216		140	154		152	156		161	169		162	180		194	194
Native	California	Santa Maria	SM6	3	-120.234	35.0245		152	152		281	287		161	162		257	265		193	194		162	171		195	231		159	161		212	214		140	148		140	140		165	177		162	176		208	208
Native	California	Santa Maria	SM6	4	-120.234	35.0245		148	150		277	287		157	162		241	267		196	196		156	156		195	235		160	160		214	216		140	148		140	140		174	174		162	162		194	222
Native	California	Santa Maria	SM6	5	-120.234	35.0245		150	152		263	269		161	164		255	271		196	197		162	171		195	195		159	163		216	216		140	148		140	140		169	174		162	162		194	208
Native	California	Santa Maria	SM7	1	-120.216	35.0207		148	148		277	279		161	163		235	259		194	197		156	156		195	215		161	163		214	216		140	152		140	140		-1	-1		162	162		226	-1
Native	California	Santa Maria	SM8	1	-120.193	35.0295		148	150		261	287		163	166		253	261		196	196		156	159		195	195		162	162		212	218		150	156		140	140		174	177		162	178		210	218
Native	California	Santa Maria	SM8	2	-120.193	35.0295		150	152		281	297		157	163		255	255		196	196		162	168		227	235		160	163		214	218		142	144		140	152		164	170		162	162		202	204
Native	California	Tilden Park	TL1	1	-122.263	37.8725		150	152		281	289		163	165		251	255		194	201		162	165		227	229		163	163		212	214		150	-1		140	140		169	174		162	162		210	220
Native	California	Tilden Park	TL1	2	-122.263	37.8725		148	150		265	289		157	164		253	255		-1	-1		162	168		225	227		-1	-1		196	218		140	140		-1	-1		-1	-1		-1	-1		-1	-1
Native	California	Tilden Park	TL1	3	-122.263	37.8725		152	156		269	289		162	165		255	263		-1	-1		156	159		195	229		-1	-1		214	214		152	152		140	140		169	169		162	162		210	224
Native	California	Tilden Park	TL1	4	-122.263	37.8725		148	150		257	281		151	151		-1	-1		-1	-1		165	168		227	233		-1	-1		214	218		140	148		140	140		167	167		176	176		-1	-1
Native	California	Tilden Park	TL1	5	-122.263	37.8725		150	152		261	277		162	163		259	259		194	196		165	168		195	233		159	163		214	214		148	148		140	140		169	169		162	162		206	206
Native	California	Tilden Park	TL2	1	-122.263	37.8725		148	148		261	267		159	163		251	261		-1	-1		156	162		-1	-1		160	163		214	216		140	140		140	140		167	167		162	162		208	210
Native	California	Tilden Park	TL2	2	-122.263	37.8725		148	152		267	269		158	164		255	261		196	196		165	165		227	229		161	161		214	218		148	150		140	152		163	172		160	176		206	208
Native	California	Tilden Park	TL2	3	-122.263	37.8725		148	150		281	281		158	162		255	261		196	197		156	168		-1	-1		160	163		196	220		140	142		148	152		176	182		162	162		206	216
Native	California	Tilden Park	TL2	4	-122.263	37.8725		150	150		269	285		156	159		251	259		193	196		162	165		225	229		159	159		206	214		140	148		140	140		-1	-1		162	176		194	194
Native	California	Tilden Park	TL2	5	-122.263	37.8725		148	164		267	291		163	163		249	255		194	196		165	165		195	195		160	162		212	220		150	152		140	140		167	167		162	162		198	208
Native	California	Tilden Park	TL3	1	-122.265	37.9086		148	150		281	291		163	165		253	267		194	196		156	162		195	197		162	163		206	214		140	148		140	152		169	177		162	162		198	198
Native	California	Tilden Park	TL3	2	-122.265	37.9086		150	152		267	289		162	164		253	255		194	197		156	165		225	237		160	163		212	214		140	148		140	152		162	162		162	176		194	216
Native	California	Tilden Park	TL3	3	-122.265	37.9086		152	152		261	271		158	163		255	269		194	196		165	168		195	195		161	163		218	218		140	150		140	156		162	179		160	176		212	212
Native	California	Tilden Park	TL3	4	-122.265	37.9086		150	152		281	289		159	159		255	265		-1	-1		162	168		197	197		-1	-1		196	214		140	152		140	152		173	173		162	176		194	200
Native	California	Tilden Park	TL3	5	-122.265	37.9086		148	150		261	281		159	162		249	255		-1	-1		156	159		193	241		-1	-1		206	212		140	148		140	140		167	169		162	176		210	226
Native	California	Tilden Park	TL4	1	-122.26	37.9037		150	150		257	281		163	165		265	267		-1	-1		156	162		197	231		-1	-1		212	212		146	152		140	140		165	167		162	176		220	220
Native	California	Tilden Park	TL4	2	-122.26	37.9037		148	148		267	287		160	165		249	257		-1	-1		159	162		195	195		-1	-1		214	214		148	152		140	140		167	167		162	162		-1	-1
Native	California	Tilden Park	TL4	3	-122.26	37.9037		148	150		265	289		161	162		253	255		193	196		165	177		227	231		161	161		206	212		140	148		140	140		169	169		162	162		210	210
Native	California	Tilden Park	TL4	4	-122.26	37.9037		150	150		257	285		160	163		253	265		194	199		156	162		231	-1		160	164		212	212		146	152		140	152		165	167		162	162		-1	-1
Native	California	Tilden Park	TL4	5	-122.26	37.9037		148	150		261	289		161	161		247	255		196	199		156	156		193	227		160	163		210	216		140	148		140	156		172	172		162	162		204	208
Native	California	Tilden Park	TL5	1	-122.256	37.8979		148	150		279	281		157	164		-1	-1		196	196		156	165		195	195		162	162		206	214		148	164		140	148		172	172		162	176		198	212
Native	California	Tilden Park	TL5	2	-122.256	37.8979		148	148		287	287		160	162		269	269		193	196		-1	-1		195	209		160	160		214	216		150	154		152	156		167	173		160	162		208	208
Native	California	Tilden Park	TL5	3	-122.256	37.8979		150	152		281	295		162	163		255	261		193	193		159	171		195	227		161	161		196	200		140	148		140	152		169	169		162	178		188	206
Native	California	Tilden Park	TL5	4	-122.256	37.8979		148	152		291	293		158	163		255	259		197	199		156	165		223	231		160	163		214	216		148	154		140	140		162	177		162	176		212	212
Native	California	Tilden Park	TL5	5	-122.256	37.8979		148	152		285	285		162	163		265	267		196	196		156	162		225	227		163	164		212	214		150	150		140	156		177	177		162	162		206	220
Native	California	Tilden Park	TL7	1	-122.242	37.8936		150	154		279	279		156	164		257	257		196	196		156	165		195	229		161	161		212	214		148	152		140	152		179	179		162	162		206	206
Native	California	Tilden Park	TL7	2	-122.242	37.8936		148	148		267	281		159	161		245	263		197	197		156	177		229	231		161	161		214	218		142	152		140	144		167	167		176	176		194	194
Native	California	Tilden Park	TL7	3	-122.242	37.8936		150	150		281	287		162	163		251	261		196	199		162	171		195	-1		160	161		212	222		140	148		140	140		173	182		162	176		212	220
Native	California	Tilden Park	TL7	4	-122.242	37.8936		152	164		267	291		159	164		253	-1		193	197		-1	-1		195	-1		161	163		214	214		140	150		140	140		166	166		162	176		196	196
Native	California	Tilden Park	TL8	1	NA	NA		-1	-1		-1	-1		163	166		255	263		193	196		153	171		231	233		160	161		206	214		148	156		148	152		162	162		162	162		194	214
Native	California	Tilden Park	TL8	2	NA	NA		150	156		281	287		160	163		255	255		-1	-1		156	165		195	229		159	160		212	218		148	148		140	140		165	167		162	162		208	208
Native	California	Tilden Park	TL8	3	NA	NA		150	150		281	281		162	164		253	267		-1	-1		159	165		227	-1		159	162		214	216		140	152		136	140		165	169		162	162		194	204
Native	California	Tilden Park	TL8	4	NA	NA		150	150		281	285		158	163		255	255		-1	-1		156	165		195	229		-1	-1		212	218		148	148		140	156		165	167		162	162		208	208
Native	California	Tilden Park	TL8	5	NA	NA		152	152		255	303		158	164		249	259		-1	-1		156	168		195	223		161	161		214	214		140	148		140	152		177	177		162	180		194	194
Native	California	Tilden Park	TL9	1	-122.244	37.9051		148	154		285	297		157	158		255	255		196	196		159	159		227	237		159	160		214	214		152	156		140	140		167	167		162	162		210	210
Native	California	Tilden Park	TL9	2	-122.244	37.9051		150	-1		281	285		157	162		255	255		196	196		159	165		233	-1		161	161		212	214		142	156		136	140		168	172		162	162		194	194
Native	California	Tilden Park	TL9	3	-122.244	37.9051		152	152		269	279		156	161		245	253		193	195		162	168		195	231		161	163		-1	-1		156	-1		140	140		179	179		162	162		-1	-1
Native	California	Tilden Park	TL9	4	-122.244	37.9051		148	152		273	297		163	163		255	259		193	196		156	156		229	-1		160	162		214	220		148	154		140	140		167	172		176	178		220	220
Native	California	Tilden Park	TL9	5	-122.244	37.9051		148	152		285	297		-1	163		255	255		193	199		162	162		231	233		161	163		212	214		150	152		140	140		181	182		162	176		194	194
Native	California	Tilden Park	TL10	1	-122.235	37.8996		150	156		267	285		159	159		-1	-1		194	196		165	165		223	225		160	163		214	218		152	152		140	140		169	169		162	162		194	194
Native	California	Tilden Park	TL10	2	-122.235	37.8996		150	150		267	287		-1	-1		-1	-1		191	193		156	162		193	-1		159	163		-1	-1		-1	-1		140	140		162	-1		162	176		222	222
Native	California	Tilden Park	TL10	3	-122.235	37.8996		148	148		281	287		-1	-1		255	259		194	196		-1	-1		195	-1		161	162		214	218		140	152		140	140		172	181		162	162		196	196
Native	California	Tilden Park	TL10	4	-122.235	37.8996		150	150		267	289		160	164		251	255		-1	-1		156	165		195	195		159	161		214	216		148	150		140	152		172	173		162	176		210	210
Native	California	Tilden Park	TL10	5	-122.235	37.8996		150	158		261	279		162	164		253	259		-1	-1		159	162		193	-1		-1	-1		212	218		148	154		140	140		170	170		162	162		194	194
Native	California	Tilden Park	TL11	1	-122.225	37.8988		150	152		289	-1		-1	-1		255	259		-1	-1		153	165		193	195		161	163		214	216		140	156		140	152		169	169		162	178		212	214
Native	California	Tilden Park	TL11	2	-122.225	37.8988		148	148		271	297		157	163		257	263		-1	-1		156	162		195	237		-1	-1		214	216		148	152		140	148		162	162		162	176		194	206
Native	California	Tilden Park	TL11	3	-122.225	37.8988		148	158		267	267		162	164		251	255		196	196		162	165		-1	247		159	163		206	214		148	150		140	152		169	169		162	162		214	214
Native	California	Tilden Park	TL11	5	-122.225	37.8988		148	152		279	281		-1	163		251	265		196	198		156	174		-1	-1		159	161		214	218		148	148		140	152		173	173		162	162		208	208
Native	California	Tilden Park	TL12	1	-122.218	37.8988		148	152		273	287		158	162		255	265		194	197		156	165		-1	227		159	163		214	220		148	148		140	140		162	164		162	176		206	206
Native	California	Tilden Park	TL12	2	-122.218	37.8988		150	150		281	281		161	162		259	263		194	197		153	159		195	195		161	163		212	222		142	156		140	140		164	-1		162	176		194	208
Native	California	Tilden Park	TL12	3	-122.218	37.8988		148	150		273	289		157	163		245	263		196	196		165	165		221	227		160	164		216	218		152	156		140	140		172	172		162	176		196	196
Native	California	Tilden Park	TL12	4	-122.218	37.8988		148	150		281	285		158	162		251	259		194	196		156	159		227	-1		162	163		222	226		140	148		140	140		-1	-1		162	162		208	208
Native	California	Tilden Park	TL12	5	-122.218	37.8988		148	148		285	289		-1	163		247	255		196	201		162	168		221	225		160	163		212	214		148	154		-1	-1		-1	-1		-1	-1		-1	-1
Native	California	Tilden Park	TL13	1	-122.207	37.9024		148	150		297	297		159	162		255	261		196	196		156	165		195	195		161	161		216	224		148	152		140	140		169	172		162	162		206	212
Native	California	Tilden Park	TL13	2	-122.207	37.9024		148	150		281	289		157	165		247	253		-1	-1		162	165		195	195		160	163		214	214		140	140		152	152		172	172		162	178		194	206
Native	California	Tilden Park	TL13	3	-122.207	37.9024		150	150		269	269		164	168		255	263		-1	-1		159	171		217	225		159	-1		214	214		150	152		140	140		167	167		162	162		220	220
Native	California	Tilden Park	TL13	4	-122.207	37.9024		148	164		261	283		164	168		255	263		194	196		156	168		-1	-1		160	164		216	218		148	154		140	140		164	167		161	162		214	220
Native	California	Tilden Park	TL13	5	-122.207	37.9024		150	150		281	285		163	163		249	255		-1	-1		162	165		195	233		161	164		214	214		148	152		140	140		164	169		162	162		208	208
Native	California	Tilden Park	TL15	1	-122.201	37.9138		150	150		281	291		-1	160		253	259		196	196		162	168		195	229		162	163		214	224		148	152		140	140		167	167		-1	-1		208	208
Native	California	Tres Pinos	TP1	1	-121.351	36.8136		154	154		261	275		159	162		255	265		-1	-1		-1	-1		-1	-1		158	-1		-1	-1		146	148		140	140		167	179		162	176		224	224
Native	California	Tres Pinos	TP2	1	-121.325	36.793		148	150		277	291		161	168		251	271		196	197		-1	-1		195	207		159	161		214	220		152	152		140	156		167	167		162	180		210	228
Native	California	Tres Pinos	TP2	2	-121.325	36.793		152	162		281	283		160	164		255	257		194	194		-1	-1		193	195		160	162		214	216		140	148		140	140		165	167		162	176		194	194
Native	California	Tres Pinos	TP2	3	-121.325	36.793		150	164		287	291		164	165		253	265		194	194		165	171		229	229		159	159		200	216		140	152		140	140		-1	-1		162	162		-1	-1
Native	California	Tres Pinos	TP2	4	-121.325	36.793		148	150		281	281		161	164		261	267		194	196		156	165		195	233		159	159		214	222		148	150		152	152		169	169		162	178		-1	-1
Native	California	Tres Pinos	TP2	5	-121.325	36.793		148	150		281	291		159	168		251	265		197	197		156	165		195	227		160	161		216	218		148	-1		140	152		164	180		162	178		210	230
Native	California	Tres Pinos	TP3	1	-121.309	36.7733		150	150		281	295		157	164		255	259		193	194		156	171		-1	-1		158	161		214	214		140	140		140	152		169	169		162	162		-1	-1
Native	California	Tres Pinos	TP3	2	-121.309	36.7733		150	150		281	283		162	162		255	265		196	197		159	171		195	195		158	160		218	220		150	150		140	140		164	179		162	178		208	212
Native	California	Tres Pinos	TP3	3	-121.309	36.7733		152	152		281	281		157	162		253	255		193	193		171	171		193	193		161	161		206	212		140	154		140	156		169	169		162	178		-1	-1
Native	California	Tres Pinos	TP3	4	-121.309	36.7733		150	152		281	299		162	164		251	253		196	197		162	165		195	195		160	161		212	218		140	-1		140	140		165	173		162	162		204	204
Native	California	Tres Pinos	TP3	5	-121.309	36.7733		150	150		269	279		159	165		255	259		196	197		156	168		193	229		159	160		214	214		148	148		-1	-1		162	162		162	178		194	194
Native	California	Tres Pinos	TP4	1	-121.295	36.7566		150	152		261	275		158	161		261	265		196	197		159	162		195	235		161	162		214	226		140	148		-1	-1		170	170		162	162		-1	-1
Native	California	Tres Pinos	TP4	2	-121.295	36.7566		148	152		261	279		162	167		255	261		196	196		165	168		195	195		160	160		210	212		148	148		-1	-1		167	180		176	178		-1	-1
Native	California	Tres Pinos	TP4	3	-121.295	36.7566		148	148		255	291		162	165		257	263		196	197		-1	-1		195	195		161	161		216	220		140	140		140	140		167	167		162	162		194	194
Native	California	Tres Pinos	TP4	4	-121.295	36.7566		148	150		273	279		157	161		261	269		194	196		162	162		193	227		161	162		204	212		140	150		140	148		161	161		162	162		194	206
Native	California	Tres Pinos	TP5	1	-121.283	36.7461		150	156		281	283		160	163		253	257		196	197		156	159		195	233		161	162		214	216		140	152		140	140		172	177		162	178		-1	-1
Native	California	Tres Pinos	TP5	2	-121.283	36.7461		148	152		257	291		158	161		253	259		196	197		165	171		195	225		159	159		214	216		140	160		140	140		-1	-1		162	162		-1	-1
Native	California	Tres Pinos	TP5	3	-121.283	36.7461		150	152		281	291		158	162		255	257		194	195		159	162		195	195		160	161		214	216		142	148		-1	-1		169	169		162	180		-1	-1
Native	California	Tres Pinos	TP5	4	-121.283	36.7461		148	150		281	291		158	161		245	255		194	196		159	171		193	195		160	161		216	220		146	170		-1	-1		169	169		178	180		194	194
Native	California	Tres Pinos	TP5	5	-121.283	36.7461		148	152		257	267		159	161		237	253		194	197		165	171		195	195		159	162		-1	-1		-1	-1		140	140		166	167		162	162		-1	-1
Native	California	Tres Pinos	TP6	1	-121.249	36.6666		148	150		269	297		158	162		257	261		194	197		156	162		195	239		161	163		216	216		148	160		140	156		164	167		162	162		210	232
Native	California	Tres Pinos	TP6	2	-121.249	36.6666		150	152		281	289		159	162		251	265		194	212		168	168		193	227		160	162		216	218		140	146		140	140		162	170		162	162		218	228
Native	California	Tres Pinos	TP6	3	-121.249	36.6666		150	164		279	281		160	162		261	267		196	198		156	156		195	241		158	162		214	216		148	154		-1	-1		180	180		162	162		-1	-1
Native	California	Tres Pinos	TP7	1	-121.226	36.6308		148	150		255	269		161	164		251	257		193	196		156	171		213	233		158	159		218	226		148	164		-1	-1		169	180		162	176		-1	-1
Native	California	Tres Pinos	TP7	2	-121.226	36.6308		-1	-1		281	281		162	163		255	257		196	199		165	168		221	229		158	162		214	222		140	140		-1	-1		177	180		162	176		206	210
Native	California	Tres Pinos	TP7	3	-121.226	36.6308		148	150		267	277		164	164		255	255		-1	-1		-1	-1		-1	-1		-1	-1		208	216		148	154		140	156		162	162		162	162		-1	-1
Native	California	Tres Pinos	TP7	4	-121.226	36.6308		148	152		267	269		162	164		253	263		194	196		-1	-1		193	193		161	163		208	214		148	148		140	152		162	162		162	162		206	214
Native	California	Tres Pinos	TP7	5	-121.226	36.6308		150	152		263	287		157	157		253	255		194	197		156	171		195	231		161	163		214	216		152	154		140	148		174	174		162	176		-1	-1
Native	California	Tres Pinos	TP8	1	-121.21	36.6141		150	154		281	281		160	162		257	259		194	196		153	156		195	213		160	161		214	218		148	148		140	140		169	173		162	162		-1	-1
Native	Colorado	Within Ft Collins	A	1	-105.149	40.5898		148	148		279	285		157	163		253	283		196	197		156	171		227	229		161	163		212	214		148	152		136	140		169	174		176	178		216	220
Native	Colorado	Within Ft Collins	A	2	-105.149	40.5898		148	148		295	303		162	-1		257	267		194	196		165	171		235	-1		160	161		200	216		152	168		140	144		173	-1		162	178		194	206
Native	Colorado	Within Ft Collins	A	3	-105.149	40.5898		150	150		281	287		162	167		251	265		194	196		156	162		-1	-1		161	162		208	220		140	144		140	140		167	174		162	178		208	-1
Native	Colorado	Within Ft Collins	A	4	-105.149	40.5898		150	158		277	293		158	159		253	259		193	202		156	174		193	195		161	163		206	216		140	158		140	140		167	167		162	162		-1	-1
Native	Colorado	Within Ft Collins	A	5	-105.149	40.5898		148	152		271	293		160	162		239	259		194	196		159	168		193	195		161	163		200	218		140	152		140	140		160	170		162	162		194	194
Native	Colorado	Within Ft Collins	B	1	-105.134	40.5954		150	152		281	299		163	166		255	257		194	196		159	171		225	227		161	162		214	216		148	158		140	140		175	175		162	180		196	204
Native	Colorado	Within Ft Collins	B	2	-105.134	40.5954		154	154		269	291		158	165		253	255		194	196		162	168		239	-1		161	162		216	222		146	-1		140	156		164	169		-1	-1		208	208
Native	Colorado	Within Ft Collins	B	3	-105.134	40.5954		150	158		269	277		158	165		247	259		194	210		162	168		203	221		161	162		218	218		148	-1		144	156		164	168		-1	-1		208	-1
Native	Colorado	Within Ft Collins	B	4	-105.134	40.5954		150	150		283	295		159	161		253	257		196	196		156	171		195	195		160	160		-1	-1		140	-1		144	152		169	-1		-1	-1		206	210
Native	Colorado	Within Ft Collins	B	5	-105.134	40.5954		150	158		275	287		164	166		237	255		196	196		159	171		195	231		160	161		216	218		148	150		140	140		164	164		176	180		-1	-1
Native	Colorado	Within Ft Collins	C	1	-105.023	40.5343		146	150		287	287		159	163		259	259		193	194		159	165		195	229		161	161		214	222		144	144		140	140		160	175		162	162		-1	-1
Native	Colorado	Within Ft Collins	C	2	-105.023	40.5343		148	156		285	285		162	164		247	257		193	196		159	174		195	229		161	161		212	214		140	152		136	140		162	180		162	176		204	208
Native	Colorado	Within Ft Collins	C	3	-105.023	40.5343		148	150		271	283		157	159		245	265		196	210		156	174		235	-1		160	163		216	224		148	152		140	140		167	169		176	178		208	218
Native	Colorado	Within Ft Collins	D	1	-105.134	40.5607		-1	-1		-1	-1		161	162		251	251		196	197		156	171		195	195		159	161		216	224		146	156		140	152		180	180		162	162		196	206
Native	Colorado	Within Ft Collins	D	2	-105.134	40.5607		148	150		281	281		156	162		251	259		193	196		156	168		195	195		159	162		214	226		148	148		140	140		165	173		162	176		194	206
Native	Colorado	Within Ft Collins	E	1	-105.101	40.5681		148	152		275	283		158	162		249	253		193	210		162	171		193	227		160	162		200	214		144	152		140	140		-1	180		162	162		208	208
Native	Colorado	Within Ft Collins	E	2	-105.101	40.5681		150	154		287	289		158	162		259	265		196	202		156	165		227	235		161	163		214	216		146	148		140	140		160	-1		162	178		194	216
Native	Colorado	Within Ft Collins	E	3	-105.101	40.5681		150	156		275	287		158	162		257	259		196	197		159	168		195	195		159	159		218	222		140	144		140	152		177	183		162	162		206	208
Native	Colorado	Within Ft Collins	E	4	-105.101	40.5681		148	148		291	295		160	166		259	261		196	196		153	156		195	195		160	162		214	-1		140	148		140	140		170	170		162	178		208	208
Native	Colorado	Within Ft Collins	E	5	-105.101	40.5681		150	156		273	287		158	160		255	259		197	199		168	168		227	235		161	162		200	200		148	152		140	152		167	167		162	162		206	206
Native	Colorado	Within Ft Collins	F	1	-104.997	40.61		150	150		281	289		158	164		261	263		196	197		156	168		195	195		161	161		216	222		148	168		140	140		165	165		162	162		194	204
Native	Colorado	Within Ft Collins	F	2	-104.997	40.61		148	150		295	295		158	159		259	261		193	197		156	162		195	235		160	162		208	216		142	148		140	140		172	180		162	176		208	-1
Native	Colorado	Within Ft Collins	F	3	-104.997	40.61		150	150		261	281		-1	-1		-1	-1		196	197		156	168		195	195		161	161		-1	-1		-1	-1		140	140		178	181		162	162		194	202
Native	Colorado	Within Ft Collins	F	4	-104.997	40.61		150	150		277	289		161	164		257	263		196	197		156	156		195	207		160	161		216	222		142	148		140	140		166	172		162	162		196	-1
Native	Colorado	Within Ft Collins	F	5	-104.997	40.61		150	154		277	289		164	-1		253	263		196	197		159	159		195	229		161	162		214	216		148	168		140	140		166	166		162	162		202	208
Native	Colorado	Within Ft Collins	G	1	-105.081	40.599		150	156		285	287		158	158		253	253		194	196		168	174		193	227		161	162		214	218		142	148		156	156		174	181		162	176		194	218
Native	Colorado	Within Ft Collins	G	2	-105.081	40.599		150	150		285	287		164	166		251	261		196	203		162	168		229	229		160	161		214	216		142	148		140	140		162	174		176	178		204	212
Native	Colorado	Within Ft Collins	G	3	-105.081	40.599		152	158		281	303		159	161		257	261		196	202		156	168		213	213		161	162		214	218		148	152		140	140		169	174		162	162		-1	-1
Native	Colorado	Within Ft Collins	G	4	-105.081	40.599		150	150		269	283		158	162		259	271		194	197		156	174		193	195		160	162		208	216		140	150		140	140		160	170		162	178		206	208
Native	Colorado	Within Ft Collins	G	5	-105.081	40.599		152	154		285	289		158	158		253	259		196	196		156	165		193	229		159	161		216	222		146	148		140	140		174	-1		162	162		196	210
Native	Colorado	Within Ft Collins	H	1	-105.072	40.5856		150	154		293	293		157	162		247	253		197	197		156	159		193	195		161	162		-1	-1		142	146		140	140		168	168		162	162		194	194
Native	Colorado	Within Ft Collins	H	2	-105.072	40.5856		-1	-1		281	287		157	164		257	263		194	197		159	171		195	195		159	161		216	-1		148	148		140	140		160	174		162	178		208	212
Native	Colorado	Within Ft Collins	H	3	-105.072	40.5856		150	154		267	293		157	161		241	261		197	197		156	156		227	-1		159	161		216	218		146	148		140	152		161	161		162	162		194	-1
Native	Colorado	Within Ft Collins	H	4	-105.072	40.5856		150	150		263	293		159	162		255	259		197	197		159	165		195	227		160	161		200	214		142	154		136	140		174	181		176	178		194	206
Native	Colorado	Within Ft Collins	H	5	-105.072	40.5856		-1	-1		-1	-1		158	159		257	257		196	196		159	168		193	207		159	159		216	216		148	152		136	140		170	174		162	162		-1	-1
Native	Colorado	Outside Ft Collins	I	1	NA	NA		150	156		269	291		158	159		253	267		193	194		162	165		-1	235		160	160		-1	-1		160	160		140	140		167	167		162	162		-1	-1
Native	Colorado	Outside Ft Collins	I	2	NA	NA		150	156		269	291		158	159		241	267		193	194		162	165		-1	-1		160	162		214	220		148	168		140	140		167	167		162	162		196	196
Native	Colorado	Outside Ft Collins	I	3	NA	NA		148	150		281	285		161	164		257	261		193	197		168	171		193	195		161	162		214	214		148	154		140	140		160	-1		162	162		218	-1
Native	Colorado	Outside Ft Collins	I	4	NA	NA		150	150		269	281		158	165		253	259		193	194		156	165		195	235		160	160		220	222		148	148		140	140		172	172		162	162		194	208
Native	Colorado	Outside Ft Collins	I	5	NA	NA		148	152		263	285		159	165		249	253		193	196		156	159		195	227		159	160		218	220		142	148		140	140		168	-1		162	162		194	206
Native	Colorado	Outside Ft Collins	J	1	-104.995	40.5234		148	152		287	293		159	163		251	255		196	196		156	162		195	227		159	161		214	222		148	148		140	140		-1	-1		162	162		208	-1
Native	Colorado	Outside Ft Collins	J	2	-104.995	40.5234		148	150		261	287		158	159		253	257		194	196		-1	-1		227	229		160	162		216	216		144	148		140	140		160	167		162	178		194	208
Native	Colorado	Outside Ft Collins	J	3	-104.995	40.5234		150	152		291	293		159	162		253	261		196	197		159	165		195	207		159	160		216	216		140	142		140	140		174	179		162	162		202	218
Native	Colorado	Outside Ft Collins	J	4	-104.995	40.5234		150	152		287	293		158	159		247	259		194	197		156	162		195	195		161	161		200	212		142	148		140	140		-1	178		162	176		208	208
Native	Colorado	Outside Ft Collins	J	5	-104.995	40.5234		150	156		287	295		159	163		253	263		196	196		162	165		195	195		159	161		214	226		140	148		140	140		169	180		162	162		208	216
Native	Colorado	Outside Ft Collins	K	1	-105.139	40.6211		150	152		261	291		159	162		263	271		196	196		156	165		227	235		161	162		214	216		148	150		140	140		167	172		162	176		194	-1
Native	Colorado	Outside Ft Collins	K	2	-105.139	40.6211		150	152		261	287		156	162		249	251		197	197		162	174		195	195		161	163		222	224		148	148		140	144		166	167		176	176		208	208
Native	Colorado	Outside Ft Collins	K	3	-105.139	40.6211		150	152		263	267		161	163		241	261		197	200		156	156		195	195		160	161		214	224		140	148		140	156		-1	-1		-1	-1		-1	-1
Native	Colorado	Outside Ft Collins	K	4	-105.139	40.6211		148	152		275	283		162	162		259	263		191	196		162	168		195	195		161	161		208	214		148	150		140	156		166	-1		162	176		206	206
Native	Colorado	Outside Ft Collins	K	5	-105.139	40.6211		152	156		261	289		158	161		251	255		194	197		165	174		195	195		159	163		216	216		148	148		140	140		165	165		162	176		-1	219
Native	Colorado	Outside Ft Collins	L	1	-105.046	40.5749		152	156		279	287		161	163		249	251		196	196		156	168		193	229		161	162		216	226		152	172		140	140		173	180		162	178		202	252
Native	Colorado	Outside Ft Collins	L	2	-105.046	40.5749		150	156		283	285		162	164		253	261		194	197		165	168		195	195		159	160		214	216		156	166		136	140		172	180		162	178		206	206
Native	Colorado	Outside Ft Collins	L	3	-105.046	40.5749		150	154		281	285		158	162		241	261		194	196		162	171		193	231		160	161		212	218		148	156		140	152		180	180		162	178		208	208
Native	Colorado	Outside Ft Collins	L	4	-105.046	40.5749		150	156		261	283		158	165		251	267		193	196		156	156		193	193		160	160		216	224		146	146		140	140		162	162		162	162		206	206
Native	Colorado	Outside Ft Collins	L	5	-105.046	40.5749		148	150		261	293		162	163		255	263		196	196		156	162		233	235		161	161		206	216		148	154		140	152		169	169		162	162		204	208
Native	Colorado	Loveland	M	1	NA	NA		150	156		277	283		161	161		265	265		194	196		159	165		195	229		159	161		208	216		148	152		140	140		167	178		162	176		204	242
Native	Colorado	Loveland	M	2	NA	NA		152	156		261	291		154	164		253	255		196	199		153	168		195	229		157	160		202	216		148	148		140	140		160	160		162	162		194	210
Native	Colorado	Loveland	M	3	NA	NA		148	150		263	287		158	162		263	269		193	194		165	174		195	195		157	159		218	220		142	148		152	156		170	170		162	176		194	210
Native	Colorado	Loveland	M	4	NA	NA		150	152		261	277		164	-1		249	251		196	202		165	168		227	229		161	161		202	214		148	148		140	140		160	174		162	162		194	212
Native	Colorado	Loveland	M	5	NA	NA		150	150		255	279		159	163		249	253		196	197		156	159		193	193		162	162		202	224		152	156		136	140		167	180		162	162		194	208
Native	Colorado	Loveland	N	1	-105.224	40.4263		150	150		283	287		159	162		257	293		197	197		156	162		195	227		159	160		216	218		140	146		140	152		160	170		162	180		194	206
Native	Colorado	Loveland	N	2	-105.224	40.4263		150	152		269	279		164	164		255	263		193	197		159	171		195	227		160	160		214	216		146	148		140	140		167	167		162	176		-1	208
Native	Colorado	Loveland	N	3	-105.224	40.4263		152	158		277	283		157	166		249	259		196	197		156	162		229	229		160	161		206	208		140	158		152	156		167	-1		162	176		210	222
Native	Colorado	Loveland	N	4	-105.224	40.4263		148	150		261	269		158	159		251	267		194	197		156	168		207	215		159	161		214	218		150	154		140	140		185	185		162	162		208	208
Native	Colorado	Loveland	N	5	-105.224	40.4263		148	148		267	283		164	166		255	261		193	197		156	162		195	195		161	162		208	216		144	148		140	152		180	180		162	178		194	208
Native	Colorado	Outside Larimer County	Q	1	NA	NA		150	150		283	283		159	162		255	261		194	210		-1	-1		195	229		159	162		-1	-1		148	162		140	156		-1	-1		162	162		206	208
Native	Colorado	Outside Larimer County	Q	2	NA	NA		156	158		281	281		162	167		251	251		194	195		-1	-1		195	195		162	163		210	222		142	152		140	140		172	172		162	162		194	208
Native	Colorado	Outside Larimer County	Q	3	NA	NA		150	-1		295	295		158	159		253	257		196	197		162	168		195	227		160	161		218	224		140	142		136	140		165	165		162	162		-1	208
Native	Colorado	Outside Larimer County	Q	4	NA	NA		150	156		267	267		163	-1		251	261		196	197		159	165		195	195		161	162		214	214		146	150		140	144		174	174		162	176		-1	-1
Native	Colorado	Outside Larimer County	Q	5	NA	NA		150	-1		267	289		155	157		241	253		196	196		156	162		197	229		160	161		214	216		168	170		140	140		171	178		162	162		196	210
Native	Oregon	Chemult	CM1	1	NA	NA		154	154		261	289		158	163		251	259		194	197		162	174		195	229		160	161		-1	-1		140	140		140	140		162	162		162	162		206	206
Native	Oregon	Chemult	CM1	2	NA	NA		150	152		287	291		158	163		259	263		196	197		156	168		231	233		160	162		204	222		140	150		140	140		171	178		162	162		220	220
Native	Oregon	Columbia River Gorge	CG7	1	-122.199	45.5453		150	154		273	297		162	164		255	261		194	194		156	174		195	225		160	161		206	214		140	142		140	156		162	162		162	162		208	218
Native	Oregon	Columbia River Gorge	CG8	1	-122.218	45.539		150	156		279	291		158	159		261	261		199	199		159	162		195	215		161	162		212	216		154	154		140	140		160	168		176	176		218	218
Native	Oregon	Columbia River Gorge	CG8	2	-122.218	45.539		150	150		275	285		162	163		253	265		194	196		156	159		195	237		159	161		210	218		154	154		140	140		172	172		162	176		194	194
Native	Oregon	Columbia River Gorge	CG8	3	-122.218	45.539		148	150		279	295		162	165		251	253		194	196		165	174		195	233		160	164		214	216		146	150		140	148		-1	-1		162	162		204	212
Native	Oregon	Columbia River Gorge	CG8	5	-122.218	45.539		148	156		287	289		157	161		253	257		196	196		159	165		195	231		160	161		214	216		140	152		140	140		169	169		162	162		204	212
Native	Oregon	Columbia River Gorge	CG9	1	NA	NA		148	150		285	287		162	162		253	271		-1	-1		150	171		193	195		-1	-1		214	214		140	148		140	140		164	164		162	176		232	-1
Native	Oregon	Columbia River Gorge	CG9	2	NA	NA		150	150		283	295		159	161		249	261		193	194		156	168		195	195		161	161		214	214		148	154		140	140		165	173		162	162		194	206
Native	Oregon	Klamath Falls	KF1	1	NA	NA		150	154		267	293		163	164		253	263		193	196		162	165		227	-1		159	159		212	216		150	152		140	148		168	172		162	162		210	210
Native	Oregon	Klamath Falls	KF1	2	NA	NA		148	150		281	281		157	164		249	253		196	199		156	177		215	225		161	162		214	214		144	152		-1	-1		169	169		162	176		212	222
Native	Oregon	Klamath Falls	KF1	3	NA	NA		148	152		281	301		160	163		255	261		194	199		156	168		229	229		160	162		212	214		148	148		140	140		162	163		162	162		194	208
Native	Oregon	Klamath Falls	KF1	4	NA	NA		150	152		267	285		158	162		255	265		196	196		156	156		195	229		161	161		204	216		148	150		136	140		173	173		162	162		212	242
Native	Oregon	Mill City	MC9	1	NA	NA		150	152		281	289		157	158		253	259		196	197		156	171		195	195		160	161		216	218		140	140		140	140		169	173		162	162		196	206
Native	Oregon	Mill City	MC9	2	NA	NA		148	150		277	281		158	159		261	-1		196	197		156	168		195	231		160	162		214	216		150	154		140	140		161	162		162	176		194	218
Native	Oregon	Mill City	MC9	3	NA	NA		150	156		289	289		162	165		249	253		196	197		156	165		195	225		159	160		212	216		148	148		140	140		-1	-1		176	178		194	218
Native	Oregon	Mill City	MC11	1	NA	NA		148	150		281	293		163	165		253	259		195	196		156	171		195	231		160	160		214	214		142	158		140	140		177	179		162	162		194	236
Native	Oregon	Mill City	MC14	2	NA	NA		150	150		297	305		166	167		253	261		196	197		156	168		209	209		160	163		212	214		140	148		140	140		-1	-1		162	162		194	216
Native	Oregon	Mill City	MC14	3	NA	NA		148	158		279	279		160	162		249	257		194	196		159	168		195	197		163	163		212	214		148	150		140	140		171	171		162	162		194	194
Native	Oregon	Mill City	MC14	4	NA	NA		148	154		281	289		163	166		249	255		196	197		159	174		227	229		159	161		214	214		154	166		140	140		162	172		174	176		208	212
Native	Oregon	Mill City	MC15	1	NA	NA		150	152		281	287		162	164		251	253		194	196		156	168		195	231		161	161		214	216		140	148		140	144		161	168		162	162		210	218
Native	Oregon	Sisters	SS11	1	-121.617	44.3627		148	148		287	301		159	162		251	259		193	197		162	165		195	227		162	162		196	216		140	152		140	140		165	171		162	162		204	240
Native	Oregon	Sisters	SS11	2	-121.617	44.3627		150	152		269	283		158	158		253	259		196	197		162	171		195	223		157	161		196	204		140	148		140	140		165	165		162	162		194	212
Native	Oregon	Sisters	SS12	1	-121.633	44.3743		148	154		291	291		163	165		259	261		194	196		174	174		227	247		159	163		208	216		148	154		140	140		-1	-1		162	162		196	196
Native	Oregon	Sisters	SS12	2	-121.633	44.3743		156	156		287	291		163	167		249	251		194	194		153	171		195	195		160	161		210	216		152	152		140	152		161	161		162	176		206	238
Native	Oregon	Sisters	SS13	1	-121.652	44.3792		148	150		267	273		162	167		253	257		194	196		156	171		195	195		159	161		214	214		140	148		140	140		163	163		162	162		210	222
Native	Oregon	Salem Area (1)	SA11	1	-123.064	44.8579		148	156		267	281		158	165		253	257		197	199		159	168		195	223		161	162		214	216		140	150		140	140		161	161		162	162		194	206
Native	Oregon	Salem Area (1)	SA11	2	-123.064	44.8579		150	152		281	287		158	161		247	247		196	197		156	165		227	231		162	162		212	226		140	148		140	140		165	165		162	176		194	222
Native	Oregon	Salem Area (1)	SA11	3	-123.064	44.8579		148	150		289	295		159	161		247	263		194	194		165	174		195	229		163	165		210	222		140	148		140	140		162	162		162	162		194	208
Native	Oregon	Salem Area (1)	SA11	4	-123.064	44.8579		150	152		269	293		158	163		253	257		194	197		165	168		225	225		161	161		214	216		148	148		140	140		163	163		162	176		214	214
Native	Oregon	Salem Area (1)	SA11	5	-123.064	44.8579		148	158		281	287		162	162		249	259		194	196		156	162		193	211		161	161		216	216		140	148		140	140		162	165		-1	-1		194	206
Native	Oregon	Salem Area (1)	SA13	1	-123.062	44.8501		150	150		255	269		163	166		257	259		196	197		162	171		193	193		161	162		214	216		150	154		140	140		163	163		162	162		196	196
Native	Oregon	Salem Area (1)	SA13	2	-123.062	44.8501		150	156		281	291		158	160		247	261		194	197		171	171		195	231		161	162		214	214		150	152		140	140		161	163		162	162		194	194
Native	Oregon	Salem Area (1)	SA14	1	-123.062	44.8422		148	150		275	289		161	163		247	253		194	196		156	159		195	227		161	161		214	214		142	148		140	140		168	182		162	162		194	194
Native	Oregon	Salem Area (1)	SA14	2	-123.062	44.8422		158	160		281	299		158	159		251	261		194	196		156	162		195	235		160	163		214	216		150	162		140	140		167	167		162	176		206	206
Native	Oregon	Salem Area (1)	SA14	3	-123.062	44.8422		148	158		267	281		159	162		255	261		196	197		-1	-1		195	225		161	164		214	214		140	154		140	140		165	170		162	162		-1	-1
Native	Oregon	Salem Area (1)	SA14	4	-123.062	44.8422		148	150		269	281		162	165		249	255		194	197		-1	-1		195	231		162	164		214	224		148	150		136	140		-1	-1		162	162		-1	-1
Native	Oregon	Salem Area (1)	SA14	5	-123.062	44.8422		148	154		267	273		163	166		251	259		-1	-1		159	168		-1	-1		-1	-1		210	214		146	150		140	140		165	165		174	178		208	220
Native	Oregon	Salem Area (1)	SA15	1	-123.061	44.8394		150	152		283	285		162	162		247	249		196	196		156	171		193	195		159	162		214	214		154	154		140	140		171	171		162	176		208	232
Native	Oregon	Salem Area (1)	SA15	2	-123.061	44.8394		150	150		275	281		161	161		253	261		196	196		165	168		193	195		159	161		214	214		148	158		140	140		160	160		160	162		210	212
Native	Oregon	Salem Area (1)	SA15	3	-123.061	44.8394		148	154		271	287		157	162		251	253		194	194		156	171		227	233		161	162		214	218		152	152		140	140		162	171		162	162		194	212
Native	Oregon	Salem Area (1)	SA15	4	-123.061	44.8394		150	150		255	287		157	159		251	255		194	196		168	168		233	233		160	161		214	216		140	150		140	140		165	165		162	176		212	220
Native	Oregon	Salem Area (1)	SA15	5	-123.061	44.8394		148	150		283	285		162	162		247	247		196	196		156	159		195	225		159	162		214	214		142	154		140	140		165	165		162	176		208	210
Native	Oregon	Salem Area (1)	SA16	1	-123.06	44.8332		150	152		261	281		162	166		249	251		194	196		171	171		193	195		160	161		214	216		140	154		136	140		167	171		162	162		196	210
Native	Oregon	Salem Area (1)	SA16	2	-123.06	44.8332		150	150		289	289		159	164		259	261		196	202		168	171		193	235		160	161		200	222		142	154		140	140		169	179		162	162		194	216
Native	Oregon	Salem Area (1)	SA16	3	-123.06	44.8332		148	154		273	287		157	165		253	259		194	197		156	171		193	233		160	161		214	216		152	152		140	140		171	-1		162	162		194	194
Native	Oregon	Salem Area (1)	SA16	4	-123.06	44.8332		150	-1		267	269		158	164		245	261		196	196		156	171		195	195		161	162		208	218		148	150		140	140		162	173		162	162		194	194
Native	Oregon	Salem Area (1)	SA16	5	-123.06	44.8332		156	-1		277	281		163	163		235	251		194	196		156	162		195	229		160	162		218	218		-1	164		140	140		180	180		162	162		194	222
Native	Oregon	Salem Area (1)	SA18	1	-123.059	44.8207		148	158		261	269		164	164		271	275		194	196		165	168		193	227		160	160		214	216		148	156		140	152		170	172		162	176		208	218
Native	Oregon	Salem Area (1)	SA18	2	-123.059	44.8207		150	152		269	289		158	159		251	263		194	197		156	171		193	195		160	160		210	214		140	156		140	156		166	174		162	162		-1	208
Native	Oregon	Salem Area (1)	SA18	3	-123.059	44.8207		148	150		281	281		164	168		257	265		196	197		153	159		195	233		159	163		216	216		140	140		140	140		161	177		162	162		208	212
Native	Oregon	Salem Area (1)	SA18	4	-123.059	44.8207		148	150		275	287		162	164		253	267		196	196		162	171		195	195		159	163		222	228		148	152		136	140		170	170		162	162		-1	-1
Native	Oregon	Salem Area (1)	SA18	5	-123.059	44.8207		148	150		281	283		158	159		257	271		194	197		156	162		195	221		159	161		214	216		148	152		140	152		-1	-1		162	162		194	204
Native	Oregon	Salem Area (1)	SA19	1	-123.055	44.8169		150	156		281	285		159	165		255	261		194	197		156	165		229	233		160	160		212	214		146	156		136	156		173	181		161	180		194	208
Native	Oregon	Salem Area (1)	SA19	2	-123.055	44.8169		148	150		299	299		158	165		253	253		196	199		156	-1		193	195		161	164		216	222		148	148		140	140		-1	-1		161	161		-1	208
Native	Oregon	Salem Area (1)	SA19	3	-123.055	44.8169		148	150		279	293		160	164		253	259		193	194		159	165		195	247		160	161		216	222		150	154		140	140		174	174		176	176		-1	210
Native	Oregon	Salem Area (1)	SA19	4	-123.055	44.8169		150	156		285	295		162	165		255	261		196	197		156	165		229	233		160	160		212	218		146	156		136	156		-1	-1		162	176		200	208
Native	Oregon	Salem Area (1)	SA19	5	-123.055	44.8169		152	156		279	279		160	162		265	265		194	197		171	171		225	239		160	160		216	224		146	152		140	144		169	182		162	176		206	206
Native	Oregon	Salem Area (1)	SA110	1	-123.05	44.8123		148	150		281	295		157	158		253	263		196	196		162	168		195	221		161	161		216	216		148	156		140	156		174	174		162	174		194	208
Native	Oregon	Salem Area (1)	SA110	2	-123.05	44.8123		148	150		281	291		163	166		259	259		194	196		165	168		231	231		160	163		-1	-1		-1	-1		140	140		-1	183		162	162		-1	204
Native	Oregon	Salem Area (1)	SA110	3	-123.05	44.8123		150	152		269	299		160	162		251	259		196	216		168	168		209	227		161	161		216	216		142	148		140	140		164	164		162	162		206	212
Native	Oregon	Salem Area (2)	SA21	1	-123.007	44.8423		150	156		287	297		163	165		259	259		194	196		156	159		227	233		159	162		214	214		142	152		140	140		161	161		162	162		208	210
Native	Oregon	Salem Area (2)	SA21	2	-123.007	44.8423		150	156		285	301		162	165		251	253		196	197		162	168		195	229		160	161		212	216		142	156		140	140		164	164		162	162		-1	-1
Native	Oregon	Salem Area (2)	SA21	3	-123.007	44.8423		148	150		281	297		159	162		259	-1		196	197		156	159		195	223		161	161		212	214		142	152		140	140		161	182		162	162		196	214
Native	Oregon	Salem Area (2)	SA21	4	-123.007	44.8423		156	156		285	297		158	163		259	263		194	196		-1	156		227	227		159	163		212	214		152	152		140	140		164	164		162	176		194	196
Native	Oregon	Salem Area (2)	SA21	5	-123.007	44.8423		148	148		261	281		162	164		253	259		197	198		156	168		193	233		161	162		212	214		148	150		140	140		167	167		162	174		204	-1
Native	Oregon	Salem Area (2)	SA22	1	-123.008	44.8381		148	150		275	289		158	164		263	269		194	198		162	168		227	233		162	163		218	218		140	156		140	140		161	161		176	176		208	220
Native	Oregon	Salem Area (2)	SA25	1	-123.016	44.8247		150	150		281	283		163	164		249	259		196	197		156	162		193	225		159	159		212	214		150	154		140	140		167	180		162	162		194	204
Native	Oregon	Salem Area (2)	SA25	2	-123.016	44.8247		150	152		287	291		163	-1		263	269		194	197		156	171		219	229		162	164		216	226		140	144		140	156		164	164		162	162		194	194
Native	Oregon	Salem Area (2)	SA27	1	-123.024	44.817		-1	-1		267	267		158	162		249	253		196	197		156	159		195	231		161	163		210	222		140	148		140	156		166	166		176	176		196	210
Native	Oregon	Salem Area (2)	SA27	2	-123.024	44.817		152	152		267	281		157	159		251	261		196	196		156	174		227	229		161	161		214	216		148	156		140	140		174	174		162	162		194	206
Native	Oregon	Salem Area (2)	SA210	1	-123.031	44.8015		148	150		279	293		162	167		241	255		194	194		159	165		227	233		160	160		-1	216		146	-1		140	152		161	161		162	162		196	204
Native	Oregon	Salem Area (2)	SA210	2	-123.031	44.8015		-1	-1		-1	-1		-1	-1		-1	-1		194	196		159	171		195	241		163	164		210	216		142	164		140	152		170	170		162	162		194	219
Native	Oregon	Salem Area (2)	SA210	3	-123.031	44.8015		156	156		279	279		158	163		251	261		196	197		162	165		195	231		161	161		210	214		148	152		140	140		165	172		162	178		194	212
Native	Oregon	Salem Area (2)	SA210	4	-123.031	44.8015		148	156		281	289		158	166		253	259		193	194		-1	-1		195	195		160	161		214	216		148	152		140	156		162	162		162	176		208	208
Native	Oregon	Salem Area (3)	SA31	1	-122.958	44.9279		150	156		281	285		157	157		253	271		194	197		159	168		203	233		162	163		212	220		140	152		136	140		161	172		162	162		194	216
Native	Oregon	Salem Area (3)	SA31	2	-122.958	44.9279		150	152		275	281		158	163		255	271		196	196		156	168		195	-1		162	163		204	216		148	152		140	140		169	172		162	162		194	210
Native	Oregon	Salem Area (3)	SA31	3	-122.958	44.9279		150	150		285	293		163	168		253	271		194	199		156	171		-1	-1		161	161		216	222		140	154		140	140		171	180		162	162		194	194
Native	Oregon	Salem Area (3)	SA31	4	-122.958	44.9279		150	156		275	291		158	162		253	259		194	194		159	165		211	211		161	161		214	214		150	150		140	140		-1	183		162	176		194	208
Native	Oregon	Salem Area (3)	SA32	1	-122.951	44.9279		148	156		281	287		161	163		257	269		193	194		156	177		195	195		160	160		226	226		140	148		140	140		171	171		162	162		-1	-1
Native	Oregon	Salem Area (3)	SA33	1	-122.942	44.9279		150	152		281	281		162	170		249	269		196	204		162	168		227	239		161	161		214	218		152	154		140	140		172	-1		162	162		194	194
Native	Oregon	Salem Area (3)	SA33	2	-122.942	44.9279		148	148		291	-1		162	163		257	267		194	199		156	168		195	195		160	162		200	212		140	154		140	140		-1	184		162	162		204	208
Native	Oregon	Salem Area (3)	SA34	1	-122.935	44.9273		150	150		273	291		161	166		265	265		193	197		162	168		195	213		162	164		208	214		148	154		140	148		-1	-1		162	176		194	206
Native	Oregon	Salem Area (3)	SA34	2	-122.935	44.9273		150	158		289	289		163	164		247	251		196	-1		156	171		225	233		161	162		212	218		150	154		140	140		174	180		162	162		194	194
Native	Oregon	Salem Area (3)	SA36	1	-122.915	44.9272		148	150		295	295		162	162		249	259		196	196		162	162		195	233		159	159		218	224		148	150		140	140		165	169		162	176		194	208
Native	Oregon	Salem Area (3)	SA36	2	-122.915	44.9272		148	150		261	263		157	164		253	255		197	199		159	171		195	231		160	162		214	222		140	148		140	140		169	169		162	162		194	194
Native	Oregon	Salem Area (3)	SA36	3	-122.915	44.9272		148	150		295	295		162	162		249	259		196	196		159	162		195	233		159	160		218	224		150	150		140	140		165	165		162	162		194	214
Native	Oregon	Salem Area (3)	SA36	4	-122.915	44.9272		148	148		261	289		159	161		253	253		197	199		156	165		221	231		160	161		214	218		148	148		140	140		172	173		162	176		206	206
Native	Oregon	Salem Area (3)	SA36	5	-122.915	44.9272		150	150		267	287		158	166		255	259		-1	-1		-1	-1		-1	-1		-1	-1		-1	-1		-1	-1		140	140		166	166		162	162		194	208
Native	Oregon	Salem Area (3)	SA38	1	-122.894	44.9293		148	150		275	285		158	163		257	271		194	196		159	165		225	231		160	162		208	216		142	150		140	148		166	166		162	176		194	194
Native	Oregon	Salem Area (3)	SA39	1	-122.883	44.9283		150	156		275	283		157	158		253	255		194	196		156	156		195	195		161	161		214	218		148	150		140	140		172	180		162	162		212	220
Native	Oregon	Salem Area (3)	SA39	2	-122.883	44.9283		150	158		261	307		162	163		247	257		196	196		162	171		195	229		160	160		214	214		152	154		140	140		162	165		162	176		208	214
Native	Oregon	Salem Area (3)	SA39	3	-122.883	44.9283		150	150		277	307		162	162		247	257		197	197		156	165		227	233		161	162		212	220		142	152		140	140		171	171		176	176		194	194
Native	Oregon	Salem Area (3)	SA39	4	-122.883	44.9283		150	156		275	283		157	158		253	255		194	194		156	159		195	195		161	161		214	216		148	150		-1	-1		-1	-1		-1	-1		-1	-1
Native	Oregon	Salem Area (3)	SA39	5	-122.883	44.9283		148	148		267	279		162	162		253	253		196	196		168	171		195	231		161	162		-1	-1		140	-1		-1	-1		-1	-1		-1	-1		-1	-1
Native	Oregon	Salem Area (4)	SA41	1	-122.971	45.1158		152	154		285	289		157	165		247	263		196	196		-1	-1		193	195		160	164		214	218		154	158		-1	-1		-1	-1		-1	-1		-1	-1
Native	Oregon	Salem Area (4)	SA42	1	-122.981	45.1169		152	156		257	261		163	165		255	257		197	199		156	162		195	221		160	162		214	214		142	154		140	140		164	170		162	176		214	214
Native	Oregon	Salem Area (4)	SA42	2	-122.981	45.1169		148	150		279	285		162	163		255	259		199	199		156	162		195	195		160	161		214	218		142	152		136	140		172	172		162	162		206	210
Native	Oregon	Salem Area (4)	SA42	3	-122.981	45.1169		150	160		-1	-1		158	158		-1	-1		196	196		159	162		197	225		160	160		214	216		150	152		140	140		169	170		162	176		-1	228
Native	Oregon	Salem Area (4)	SA42	4	-122.981	45.1169		150	158		285	289		163	163		257	265		196	196		162	168		195	219		160	162		214	218		140	150		140	140		164	-1		162	180		-1	220
Native	Oregon	Salem Area (4)	SA43	1	-122.989	45.125		150	154		273	281		159	161		253	263		195	196		165	165		195	195		160	161		218	222		148	156		140	156		163	163		162	162		206	206
Native	Oregon	Salem Area (4)	SA43	2	-122.989	45.125		148	154		273	281		159	161		253	263		196	196		165	165		195	235		160	161		218	222		150	156		140	156		163	182		162	176		206	206
Native	Oregon	Salem Area (4)	SA43	3	-122.989	45.125		148	156		289	297		165	167		247	271		196	196		159	168		195	229		160	161		214	222		146	152		136	152		171	181		162	162		208	208
Native	Oregon	Salem Area (4)	SA43	4	-122.989	45.125		150	158		285	301		159	162		251	253		194	211		159	168		238	-1		162	162		210	214		142	150		140	140		161	161		162	162		194	204
Native	Oregon	Salem Area (4)	SA43	5	-122.989	45.125		150	152		261	281		159	162		251	257		194	196		159	165		195	227		160	161		216	226		154	162		140	140		171	171		162	162		194	206
Native	Oregon	Salem Area (4)	SA44	1	-123.001	45.1305		150	150		261	277		162	163		255	259		196	196		156	171		233	235		161	161		200	206		148	154		140	140		167	167		162	162		208	208
Native	Oregon	Salem Area (4)	SA44	2	-123.001	45.1305		148	150		267	289		159	162		235	253		194	196		162	168		225	225		161	164		206	218		148	154		140	156		-1	-1		162	162		194	214
Native	Oregon	Salem Area (4)	SA44	3	-123.001	45.1305		152	154		269	269		158	163		253	265		196	197		156	165		227	227		159	161		214	216		148	148		140	140		167	167		162	162		194	194
Native	Oregon	Salem Area (4)	SA44	4	-123.001	45.1305		152	160		277	295		157	162		237	259		193	197		165	-1		195	227		163	163		-1	-1		150	152		136	140		181	181		162	162		210	220
Native	Oregon	Salem Area (4)	SA44	5	-123.001	45.1305		148	150		281	291		157	162		245	251		196	196		156	165		195	195		159	159		214	216		148	148		140	140		173	181		162	162		204	204
Native	Oregon	Salem Area (4)	SA46	1	-123.002	45.1501		148	150		273	281		159	162		253	267		-1	-1		-1	-1		-1	-1		-1	-1		-1	-1		-1	-1		140	140		160	167		162	162		206	206
Native	Oregon	Salem Area (4)	SA46	2	-123.002	45.1501		156	156		261	291		163	165		255	261		196	211		159	171		195	229		161	162		214	214		140	152		140	140		162	172		162	162		206	210
Native	Oregon	Salem Area (4)	SA46	3	-123.002	45.1501		150	156		267	285		158	163		255	257		196	196		156	156		197	225		161	161		212	214		140	148		140	152		162	162		162	162		206	210
Native	Oregon	Salem Area (4)	SA46	4	-123.002	45.1501		148	156		261	291		163	165		255	261		196	211		159	168		229	229		161	162		214	216		140	140		140	140		162	172		162	162		206	210
Native	Oregon	Salem Area (4)	SA46	5	-123.002	45.1501		148	150		261	277		163	165		245	249		194	196		156	156		223	229		160	162		214	216		148	152		140	148		165	165		-1	-1		210	214
Native	Oregon	Salem Area (4)	SA47	1	-122.998	45.1597		150	162		281	291		157	162		249	263		196	196		156	171		211	231		160	161		204	224		148	152		140	152		171	172		162	162		194	208
Native	Oregon	Salem Area (4)	SA47	2	-122.998	45.1597		150	162		275	291		162	162		249	259		196	196		156	171		195	231		160	161		204	214		140	152		140	152		169	169		162	176		194	222
Native	Oregon	Salem Area (4)	SA48	1	-122.994	45.1666		148	150		275	281		159	162		251	263		196	196		156	156		195	211		160	161		214	214		148	166		140	140		172	-1		176	176		194	-1
Native	Oregon	Salem Area (4)	SA410	1	-122.986	45.186		150	156		281	301		161	164		255	259		194	194		165	168		195	227		160	162		-1	-1		152	154		152	156		167	172		162	162		208	212
Native	Oregon	Salem Area (4)	SA410	2	-122.986	45.186		150	156		287	293		161	166		243	269		197	199		156	159		227	233		159	160		208	214		140	152		140	140		162	167		176	180		194	194
Native	Oregon	Salem Area (4)	SA410	3	-122.986	45.186		150	156		287	293		161	166		243	269		197	199		156	159		227	233		159	160		208	214		140	152		140	140		162	167		176	180		194	194
Native	Oregon	Salem Area (5)	SA51	1	-122.852	45.1088		150	150		255	283		162	163		253	253		194	196		159	162		211	225		159	161		212	216		140	152		140	140		171	-1		162	162		196	-1
Native	Oregon	Salem Area (5)	SA51	2	-122.852	45.1088		148	160		285	289		163	165		253	263		196	197		156	162		195	229		160	164		218	228		140	160		140	140		167	-1		162	162		210	210
Native	Oregon	Salem Area (5)	SA51	3	-122.852	45.1088		148	148		281	295		158	159		253	273		196	197		159	171		195	235		160	163		204	214		140	152		140	140		-1	-1		162	178		218	218
Native	Oregon	Salem Area (5)	SA51	4	-122.852	45.1088		150	152		257	281		162	162		249	253		196	196		159	171		195	223		160	161		212	212		148	148		140	140		172	175		162	162		194	214
Native	Oregon	Salem Area (5)	SA51	5	-122.852	45.1088		148	150		281	281		159	160		251	257		194	197		156	162		213	225		161	164		210	220		142	150		140	140		180	180		162	176		194	206
Native	Oregon	Salem Area (5)	SA52	1	-122.856	45.101		150	160		277	291		161	164		253	253		196	196		165	171		223	227		159	161		-1	-1		-1	-1		136	148		169	180		162	162		206	212
Native	Oregon	Salem Area (5)	SA52	2	-122.856	45.101		150	150		265	277		162	165		249	261		196	210		159	171		195	-1		160	164		214	224		140	148		140	144		180	180		162	162		194	-1
Native	Oregon	Salem Area (5)	SA53	1	-122.856	45.097		152	158		275	291		161	163		265	269		196	196		156	159		195	195		160	162		214	216		142	150		140	140		167	169		162	162		194	194
Native	Oregon	Salem Area (5)	SA53	2	-122.856	45.097		152	152		279	283		162	163		253	253		196	197		156	162		195	207		160	160		214	216		140	158		140	156		182	182		162	162		210	216
Native	Oregon	Salem Area (5)	SA53	3	-122.856	45.097		148	150		275	285		162	162		241	241		196	196		156	159		195	219		159	161		214	214		146	154		140	140		-1	-1		162	178		208	208
Native	Oregon	Salem Area (5)	SA53	4	-122.856	45.097		150	150		273	283		162	163		255	265		196	199		156	165		227	-1		161	161		214	226		140	148		140	140		162	167		162	176		194	194
Native	Oregon	Salem Area (5)	SA53	5	-122.856	45.097		148	152		287	293		159	161		259	265		197	197		156	171		195	195		160	162		216	216		152	158		140	152		169	180		162	162		214	216
Native	Oregon	Salem Area (5)	SA54	1	-122.859	45.0934		152	152		279	283		162	163		253	259		196	197		162	165		195	207		160	160		212	214		140	158		152	156		182	182		162	162		210	216
Native	Oregon	Salem Area (5)	SA54	2	-122.859	45.0934		150	158		277	293		162	163		241	251		194	197		156	159		229	229		161	161		208	216		148	148		140	156		171	171		162	162		206	218
Native	Oregon	Salem Area (5)	SA54	3	-122.859	45.0934		152	152		279	279		162	163		253	253		196	196		156	162		195	207		160	161		214	216		140	158		140	156		180	182		162	162		206	210
Native	Oregon	Salem Area (5)	SA55	1	-122.867	45.0888		150	154		269	281		158	162		251	253		196	197		156	177		195	227		161	161		208	214		140	152		136	156		177	177		162	180		196	206
Native	Oregon	Salem Area (5)	SA55	2	-122.867	45.0888		150	150		255	281		163	163		257	269		196	199		156	159		195	227		160	161		212	216		148	154		140	140		172	172		162	162		194	194
Native	Oregon	Salem Area (5)	SA55	3	-122.867	45.0888		152	152		279	279		162	163		253	259		196	196		162	165		193	207		160	160		212	214		140	158		152	156		182	182		162	162		210	216
Native	Oregon	Salem Area (5)	SA55	4	-122.867	45.0888		150	150		281	291		158	163		251	253		194	199		156	159		227	235		160	161		212	214		152	154		140	140		179	179		162	180		204	212
Native	Oregon	Salem Area (5)	SA55	5	-122.867	45.0888		150	154		283	293		163	163		259	261		196	196		156	171		227	227		161	161		210	214		140	154		140	152		162	173		162	162		208	208
Native	Oregon	Salem Area (5)	SA56	1	-122.867	45.0841		150	150		281	283		159	161		251	265		193	199		156	165		227	233		161	162		-1	-1		148	148		140	152		172	172		162	176		194	194
Native	Oregon	Salem Area (5)	SA56	2	-122.867	45.0841		150	150		257	285		162	163		251	259		196	196		162	162		223	225		162	163		210	212		150	160		140	140		160	160		162	162		194	226
Native	Oregon	Salem Area (5)	SA56	3	-122.867	45.0841		150	152		267	267		157	162		263	265		196	197		156	162		195	195		161	162		214	226		150	152		140	140		162	-1		160	176		-1	226
Native	Oregon	Salem Area (5)	SA56	4	-122.867	45.0841		152	156		293	297		163	163		257	261		196	203		165	165		195	207		161	161		214	220		140	154		140	140		169	172		162	176		196	196
Native	Oregon	Salem Area (5)	SA56	5	-122.867	45.0841		150	150		285	293		159	165		251	253		194	196		156	156		231	-1		161	161		214	226		140	152		136	140		165	167		176	176		194	194
Native	Oregon	Salem Area (5)	SA57	1	-122.866	45.0741		150	150		257	277		163	164		255	255		196	196		168	168		195	233		159	161		212	216		150	154		140	140		167	167		162	162		214	214
Native	Oregon	Salem Area (5)	SA57	2	-122.866	45.0741		148	158		271	281		158	159		255	261		196	197		165	171		193	233		160	163		216	218		146	152		-1	-1		161	180		162	162		194	-1
Native	Oregon	Salem Area (5)	SA57	3	-122.866	45.0741		150	158		269	299		162	166		235	255		196	197		156	159		195	227		160	163		212	214		140	152		140	140		172	173		162	162		194	194
Native	Oregon	Salem Area (5)	SA57	4	-122.866	45.0741		152	152		257	281		159	161		259	267		194	196		156	165		195	195		160	162		212	212		142	142		140	152		171	173		162	162		194	208
Native	Oregon	Salem Area (5)	SA57	5	-122.866	45.0741		150	156		267	267		163	-1		255	267		-1	-1		159	162		233	233		-1	-1		214	214		144	148		140	140		167	173		162	162		208	208
Native	Oregon	Salem Area (5)	SA58	1	-122.873	45.072		150	164		275	287		157	162		249	259		196	196		165	165		195	231		160	163		208	216		148	154		-1	-1		161	169		162	162		216	216
Native	Oregon	Salem Area (5)	SA510	1	-122.88	45.072		152	-1		281	295		158	159		247	265		196	196		156	168		231	237		161	163		212	216		140	148		140	140		172	173		162	162		196	196
Native	Oregon	Salem Area (5)	SA510	2	-122.88	45.072		150	152		281	295		158	159		247	265		196	196		156	168		195	237		161	163		216	222		140	148		140	140		164	164		162	162		194	194
Native	Oregon	Salem Area (5)	SA510	3	-122.88	45.072		152	154		261	275		162	165		253	265		196	196		156	171		221	221		161	161		212	214		148	152		140	140		167	171		162	162		-1	220
Native	Oregon	Salem Area (5)	SA510	4	-122.88	45.072		150	152		281	295		159	164		247	265		196	196		156	171		195	237		161	163		212	216		140	148		140	140		172	-1		162	162		194	194
Native	Oregon	Salem Area (5)	SA510	5	-122.88	45.072		148	150		261	287		163	167		253	259		196	196		159	165		233	233		161	164		206	212		140	156		140	140		161	161		162	162		206	206
Native	Wyoming	Chugadul Caspar	R	1	-106.363	42.8304		150	150		275	287		163	165		249	253		197	197		171	171		195	227		160	161		214	216		142	146		140	144		172	172		162	176		194	206
Native	Wyoming	Chugadul Caspar	R	2	-106.363	42.8304		150	150		261	281		162	165		253	255		194	196		156	156		193	195		161	161		216	220		148	156		136	140		170	172		162	162		-1	-1
Native	Wyoming	Chugadul Caspar	R	3	-106.363	42.8304		150	150		275	283		158	158		251	251		194	195		156	156		195	231		161	161		214	216		142	148		136	140		172	179		162	162		208	208
Native	Wyoming	Chugadul Caspar	R	4	-106.363	42.8304		148	150		261	293		158	162		237	265		196	196		156	168		195	195		161	162		214	214		148	156		140	156		165	180		162	162		194	208
Native	Wyoming	Chugadul Caspar	S	1	-104.822	41.7564		150	154		261	293		157	158		241	261		193	196		156	159		195	227		160	161		-1	-1		148	154		140	140		-1	-1		162	162		194	208
Native	New Mexico	Chimayo	T	1	-105.947	36.0009		150	150		261	261		158	158		263	263		193	193		156	156		233	233		159	159		212	212		152	154		140	140		180	180		178	178		210	210
Native	New Mexico	Chimayo	T	2	-105.947	36.0009		148	152		269	287		163	163		263	267		193	194		165	165		195	195		161	162		-1	-1		-1	-1		140	144		164	174		162	176		194	208
Native	New Mexico	Chimayo	T	3	-105.947	36.0009		150	150		289	289		159	159		265	265		199	199		162	162		-1	-1		157	157		210	210		146	146		144	144		180	182		162	162		194	208
Native	New Mexico	Chimayo	T	4	-105.947	36.0009		148	152		289	289		162	-1		253	253		196	196		159	168		195	229		160	161		214	216		148	166		140	140		165	165		162	176		-1	-1
Native	New Mexico	Chimayo	T	5	-105.947	36.0009		148	152		269	281		158	163		-1	-1		-1	-1		165	168		195	195		-1	-1		216	-1		146	152		140	144		170	174		162	178		194	206
Invasive	Molokai	Forest Reserve Road	FR7	1	21.1326	-157.004		150	150		285	285		157	163		249	253		194	196		153	165		195	195		162	162		214	216		150	152		140	156		161	161		162	176		216	216
Invasive	Molokai	Forest Reserve Road	FR7	2	21.1326	-157.004		150	154		285	285		157	162		251	253		193	193		156	162		225	229		161	161		212	216		154	154		140	140		165	165		176	176		212	216
Invasive	Molokai	Forest Reserve Road	FR7	3	21.1326	-157.004		150	152		269	285		158	162		259	263		193	203		159	162		195	239		162	162		214	216		154	154		140	156		169	169		162	162		206	206
Invasive	Molokai	Forest Reserve Road	FR8	1	21.1329	-156.996		148	154		281	281		158	162		251	251		194	196		156	159		195	229		160	161		214	216		154	154		140	144		161	161		162	176		-1	-1
Invasive	Molokai	Forest Reserve Road	FR8	2	21.1329	-156.996		150	150		285	289		157	157		253	263		194	196		162	171		195	195		160	161		214	220		154	154		140	140		161	169		162	162		-1	-1
Invasive	Molokai	Forest Reserve Road	FR8	3	21.1329	-156.996		150	154		281	285		162	162		251	259		194	196		156	156		195	239		160	162		214	216		154	154		140	140		161	161		162	176		206	206
Invasive	Molokai	Forest Reserve Road	FR8	4	21.1329	-156.996		150	152		269	281		157	157		251	257		194	196		162	165		195	239		160	162		212	216		154	154		140	156		161	161		176	176		194	194
Invasive	Molokai	Forest Reserve Road	FR8	5	21.1329	-156.996		150	152		285	285		157	162		251	255		194	196		156	156		195	229		160	162		214	214		148	154		140	144		161	161		162	162		206	206
Invasive	Molokai	Forest Reserve Road	FR9	1	21.1365	-156.988		150	152		289	289		162	162		263	263		194	196		156	156		195	195		160	160		214	214		148	152		140	156		161	174		176	176		194	194
Invasive	Molokai	Forest Reserve Road	FR9	2	21.1365	-156.988		150	150		281	285		157	162		253	255		194	196		156	171		195	195		160	160		212	214		154	154		140	144		161	174		162	176		214	-1
Invasive	Molokai	Forest Reserve Road	FR9	3	21.1365	-156.988		150	-1		269	281		162	163		251	251		193	194		165	171		195	195		162	162		212	214		154	154		-1	-1		-1	-1		-1	-1		-1	-1
Invasive	Molokai	Forest Reserve Road	FR9	4	21.1365	-156.988		150	150		285	285		162	163		253	259		193	193		162	165		239	239		160	160		212	212		148	154		140	144		161	161		162	176		-1	-1
Invasive	Molokai	Forest Reserve Road	FR9	5	21.1365	-156.988		150	152		285	293		161	163		251	259		194	194		159	171		195	237		157	162		216	216		152	154		140	144		161	161		176	176		210	216
Invasive	Molokai	Forest Reserve Road	FR10	1	21.14	-156.981		150	150		269	285		162	162		253	255		193	194		156	171		195	195		160	161		212	214		152	154		140	140		161	-1		162	176		210	210
Invasive	Molokai	Forest Reserve Road	FR10	2	21.14	-156.981		150	154		285	293		157	158		251	263		194	194		162	171		195	229		160	161		216	220		152	154		140	144		174	174		162	176		216	216
Invasive	Molokai	Forest Reserve Road	FR10	3	21.14	-156.981		150	154		281	285		158	158		255	257		194	194		162	171		229	239		160	162		214	220		148	154		140	140		161	161		162	162		-1	-1
Invasive	Molokai	Forest Reserve Road	FR10	4	21.14	-156.981		150	150		281	289		162	162		251	251		194	194		156	171		195	239		162	162		214	214		148	152		140	140		161	-1		162	176		206	212
Invasive	Molokai	Forest Reserve Road	FR10	5	21.14	-156.981		148	150		281	285		162	162		251	251		193	194		159	162		195	229		160	161		-1	-1		-1	-1		140	140		161	161		162	176		-1	-1
Invasive	Molokai	Forest Reserve Road	FR11	1	21.1397	-156.973		150	152		273	285		162	162		253	257		193	194		156	162		195	229		161	161		212	214		154	154		140	156		161	165		-1	-1		-1	-1
Invasive	Molokai	Forest Reserve Road	FR11	2	21.1397	-156.973		150	154		281	281		162	162		251	253		194	196		156	156		195	239		160	160		214	214		152	152		140	156		161	161		162	176		206	244
Invasive	Molokai	Forest Reserve Road	FR11	4	21.1397	-156.973		150	150		285	285		162	163		251	253		194	196		162	165		195	195		160	160		212	216		154	154		140	156		169	169		162	162		194	206
Invasive	Molokai	Forest Reserve Road	FR11	5	21.1397	-156.973		150	150		269	285		157	163		253	255		192	193		156	171		195	239		160	161		214	214		154	154		144	156		161	167		176	176		216	218
Invasive	Molokai	Forest Reserve Road	FR12	1	21.1394	-156.969		150	154		285	285		157	162		255	257		196	196		162	162		195	239		160	162		214	216		152	154		140	140		161	169		162	176		212	-1
Invasive	Molokai	Forest Reserve Road	FR12	2	21.1394	-156.969		148	150		281	285		162	162		251	253		193	194		156	156		195	195		160	161		212	214		148	152		140	156		161	164		176	176		206	206
Invasive	Molokai	Forest Reserve Road	FR12	3	21.1394	-156.969		150	154		285	293		162	163		251	253		193	194		159	162		195	195		161	161		212	214		154	154		140	144		165	174		162	176		-1	-1
Invasive	Molokai	Forest Reserve Road	FR12	4	21.1394	-156.969		150	154		285	285		163	164		251	263		193	196		159	168		229	239		160	160		216	220		154	154		-1	-1		-1	-1		-1	-1		-1	-1
Invasive	Molokai	Forest Reserve Road	FR12	5	21.1394	-156.969		150	152		281	293		157	162		253	259		193	194		156	156		195	225		160	160		220	220		148	150		-1	-1		-1	-1		-1	-1		-1	-1
Invasive	Molokai	Forest Reserve Road	FR13	1	21.1386	-156.965		154	158		269	293		157	161		251	255		193	196		156	165		195	229		160	162		214	214		148	154		140	156		161	161		162	162		210	212
Invasive	Molokai	Forest Reserve Road	FR13	2	21.1386	-156.965		150	154		269	285		157	162		251	253		194	196		171	171		195	229		160	161		212	214		154	154		140	144		161	161		176	176		-1	-1
Invasive	Molokai	Forest Reserve Road	FR13	3	21.1386	-156.965		150	154		269	285		157	162		259	263		196	196		156	171		225	229		160	161		214	218		148	154		140	144		169	174		162	162		-1	-1
Invasive	Molokai	Forest Reserve Road	FR13	4	21.1386	-156.965		150	150		269	285		157	157		251	255		194	196		156	156		195	237		160	160		212	212		154	154		140	144		161	174		162	178		-1	-1
Invasive	Molokai	Forest Reserve Road	FR14	5	21.1383	-156.962		150	152		273	285		162	163		251	255		196	196		165	171		195	195		160	160		214	214		154	154		-1	-1		-1	-1		-1	-1		-1	-1
Invasive	Molokai	Forest Reserve Road	FR15	1	21.1376	-156.958		150	150		285	285		158	162		251	253		194	196		165	171		195	195		160	160		212	214		150	154		140	144		161	169		162	162		212	-1
Invasive	Molokai	Forest Reserve Road	FR15	2	21.1376	-156.958		150	152		285	285		162	162		251	253		196	196		156	156		195	229		157	160		214	216		148	150		140	156		161	169		162	162		216	-1
Invasive	Molokai	Forest Reserve Road	FR15	3	21.1376	-156.958		150	150		269	293		162	162		249	251		194	196		162	162		195	229		160	161		212	214		152	154		144	156		161	165		176	176		206	212
Invasive	Molokai	Forest Reserve Road	FR15	4	21.1376	-156.958		148	154		269	269		162	162		251	253		193	196		156	162		195	239		160	160		214	214		148	154		140	156		165	174		162	176		-1	-1
Invasive	Molokai	Forest Reserve Road	FR15	5	21.1376	-156.958		148	152		285	289		162	162		251	251		193	194		165	171		195	229		160	162		214	216		154	154		140	140		161	169		162	162		194	214
Invasive	Molokai	Forest Reserve Road	FR16	1	21.1389	-156.954		152	152		269	289		158	162		251	251		194	194		156	156		195	195		157	160		214	220		152	154		140	144		169	-1		176	176		-1	-1
Invasive	Molokai	Forest Reserve Road	FR16	2	21.1389	-156.954		150	152		285	289		162	162		251	253		194	196		156	165		195	239		162	162		214	214		154	154		140	156		161	161		176	176		212	-1
Invasive	Molokai	Forest Reserve Road	FR16	3	21.1389	-156.954		148	150		285	289		158	162		257	263		194	196		162	171		225	239		160	162		214	216		154	154		140	144		161	161		162	162		206	210
Invasive	Molokai	Forest Reserve Road	FR16	4	21.1389	-156.954		150	150		269	289		162	162		251	259		194	196		162	171		195	195		160	160		214	216		154	154		140	144		165	169		162	176		216	216
Invasive	Molokai	Forest Reserve Road	FR16	5	21.1389	-156.954		150	152		281	289		159	162		251	253		193	196		171	171		195	195		160	160		218	220		154	154		136	140		167	169		162	176		210	210
Invasive	Molokai	Forest Reserve Road	FR17	1	21.1378	-156.95		154	154		269	269		157	162		251	253		194	196		156	171		225	239		160	160		212	216		154	154		140	144		161	169		176	176		210	-1
Invasive	Molokai	Forest Reserve Road	FR17	2	21.1378	-156.95		154	154		281	289		157	158		251	253		196	196		162	171		195	229		162	162		214	214		150	152		140	144		161	174		162	176		214	214
Invasive	Molokai	Forest Reserve Road	FR17	3	21.1378	-156.95		150	150		285	289		157	162		251	263		194	196		156	162		195	195		160	162		214	216		140	154		140	140		161	174		162	176		206	210
Invasive	Molokai	Forest Reserve Road	FR17	4	21.1378	-156.95		150	154		269	285		158	164		259	263		194	196		162	171		229	239		160	161		214	214		140	154		140	156		161	174		176	176		214	-1
Invasive	Molokai	Forest Reserve Road	FR17	5	21.1378	-156.95		148	154		289	293		162	162		251	259		194	196		162	171		225	239		160	160		212	214		154	154		140	140		161	172		162	162		210	210
Invasive	Molokai	Forest Reserve Road	FR18	1	21.1371	-156.946		148	154		281	281		158	162		251	251		194	196		156	159		195	229		160	161		214	216		154	154		140	144		161	174		162	176		206	206
Invasive	Molokai	Forest Reserve Road	FR19	1	21.135	-156.942		-1	-1		269	281		162	162		249	251		194	196		156	165		195	195		160	162		212	220		154	154		140	144		174	174		162	176		206	206
Invasive	Molokai	Forest Reserve Road	FR19	2	21.135	-156.942		150	158		269	287		158	162		251	253		194	196		159	171		195	195		160	162		214	214		152	154		-1	-1		-1	-1		-1	-1		-1	-1
Invasive	Molokai	Forest Reserve Road	FR19	3	21.135	-156.942		150	154		269	281		162	162		251	257		194	194		165	171		229	-1		161	161		-1	-1		154	154		140	144		169	174		162	176		208	212
Invasive	Molokai	Forest Reserve Road	FR19	4	21.135	-156.942		150	150		269	269		157	162		251	251		194	196		162	165		195	229		160	162		214	220		154	154		140	156		161	161		162	176		216	244
Invasive	Molokai	Forest Reserve Road	FR19	5	21.135	-156.942		150	154		281	281		158	162		249	251		194	196		156	159		195	225		160	161		212	212		148	154		140	140		161	166		162	176		194	208
Invasive	Molokai	Forest Reserve Road	FR20	1	21.1328	-156.939		148	150		269	285		157	163		251	251		193	194		156	159		195	229		160	160		212	214		154	154		140	140		161	161		162	176		206	216
Invasive	Molokai	Forest Reserve Road	FR20	2	21.1328	-156.939		148	154		285	285		162	162		251	253		194	194		156	156		195	239		160	160		214	214		148	154		140	140		161	161		162	176		210	212
Invasive	Molokai	Forest Reserve Road	FR20	3	21.1328	-156.939		150	150		281	285		162	162		259	259		193	194		156	156		195	225		160	161		212	214		152	154		140	140		161	161		162	176		206	206
Invasive	Molokai	Forest Reserve Road	FR20	4	21.1328	-156.939		150	150		273	293		158	163		251	253		194	196		153	162		239	239		160	161		214	216		148	154		140	144		161	169		176	176		210	210
Invasive	Molokai	Forest Reserve Road	FR20	5	21.1328	-156.939		150	152		285	293		162	162		251	251		196	196		156	159		195	229		162	162		212	214		148	154		140	140		161	169		162	176		212	212
Invasive	Molokai	Forest Reserve Road	FR21	1	21.133	-156.934		150	150		269	285		162	162		251	253		196	196		162	162		195	195		160	162		214	214		152	154		140	144		161	174		162	176		206	206
Invasive	Molokai	Forest Reserve Road	FR21	2	21.133	-156.934		150	150		281	293		162	163		257	263		194	194		162	171		195	239		160	161		214	216		154	154		140	144		161	-1		162	162		210	210
Invasive	Molokai	Forest Reserve Road	FR21	3	21.133	-156.934		150	152		273	293		157	163		251	253		194	196		162	162		195	195		160	160		212	214		148	154		140	156		172	172		162	176		216	-1
Invasive	Molokai	Forest Reserve Road	FR21	4	21.133	-156.934		152	154		283	293		157	158		255	255		193	194		165	165		195	225		160	164		200	214		148	148		144	156		161	169		176	176		194	-1
Invasive	Molokai	Forest Reserve Road	FR21	5	21.133	-156.934		150	152		285	293		158	158		255	263		196	196		156	162		195	239		160	160		212	216		150	154		144	156		169	169		-1	-1		210	-1
Invasive	Molokai	Forest Reserve Road	FR22	1	21.1322	-156.93		154	154		289	289		157	163		251	251		196	196		156	165		195	229		160	161		214	220		148	152		140	140		161	169		176	176		206	210
Invasive	Molokai	Forest Reserve Road	FR22	2	21.1322	-156.93		150	152		285	289		158	162		263	263		194	196		165	171		195	195		160	160		214	220		148	150		140	144		161	169		162	162		-1	-1
Invasive	Molokai	Forest Reserve Road	FR22	3	21.1322	-156.93		150	152		281	289		157	162		251	253		193	196		156	171		195	239		160	162		212	216		154	154		140	140		161	161		162	176		-1	-1
Invasive	Molokai	Forest Reserve Road	FR22	4	21.1322	-156.93		150	154		269	289		157	162		251	251		194	196		156	156		229	229		160	162		212	220		152	152		140	156		161	169		162	176		210	210
Invasive	Molokai	Forest Reserve Road	FR22	5	21.1322	-156.93		150	150		269	285		157	161		251	255		194	196		162	171		195	229		161	162		212	220		154	154		140	140		174	174		162	176		212	212
Invasive	Molokai	Forest Reserve Road	FR24	1	21.1242	-156.918		148	150		281	285		157	162		251	251		196	196		156	156		195	229		160	161		212	216		148	152		140	156		161	174		176	176		216	216
Invasive	Molokai	Forest Reserve Road	FR24	2	21.1242	-156.918		148	148		281	281		157	157		251	263		194	196		156	156		195	229		160	161		212	214		152	154		140	144		174	174		176	176		206	216
Invasive	Molokai	Forest Reserve Road	FR24	3	21.1242	-156.918		150	150		269	269		158	162		251	255		195	195		162	171		195	229		-1	-1		212	214		148	152		140	144		161	161		162	176		-1	-1
Invasive	Molokai	Forest Reserve Road	FR24	4	21.1242	-156.918		150	152		285	293		157	162		251	255		194	196		162	171		225	229		160	160		212	214		148	154		144	156		161	169		176	176		-1	-1
Invasive	Molokai	Forest Reserve Road	FR24	5	21.1242	-156.918		150	154		285	289		157	157		257	263		193	194		162	171		195	229		160	162		214	216		152	154		140	144		161	174		162	176		194	194
Invasive	Molokai	Forest Reserve Road	FR25	1	21.121	-156.917		148	150		269	285		157	162		255	263		193	194		156	165		195	229		160	160		212	214		154	154		144	156		161	169		162	176		-1	-1
Invasive	Molokai	Forest Reserve Road	FR25	2	21.121	-156.917		150	154		281	285		162	162		251	255		193	196		156	165		195	195		160	162		220	220		148	148		140	144		161	169		176	176		-1	-1
Invasive	Molokai	Forest Reserve Road	FR25	3	21.121	-156.917		150	150		269	285		158	162		251	253		193	196		156	171		195	229		160	161		216	216		152	154		140	156		161	161		-1	-1		-1	-1
Invasive	Molokai	Forest Reserve Road	FR25	4	21.121	-156.917		150	152		281	281		162	163		251	251		194	196		156	162		229	229		160	160		212	214		148	154		140	144		161	169		162	176		-1	-1
Invasive	Molokai	Forest Reserve Road	FR25	5	21.121	-156.917		150	154		269	285		157	162		251	251		196	196		-1	-1		195	195		160	162		214	216		154	154		140	140		-1	-1		162	176		210	210
Invasive	Molokai	Forest Reserve Road	FR26	1	21.1177	-156.918		148	150		269	281		162	162		251	263		194	196		156	171		195	195		160	162		214	214		152	154		140	140		161	174		162	162		206	244
Invasive	Molokai	Forest Reserve Road	FR26	2	21.1177	-156.918		152	152		269	285		157	162		251	251		196	196		156	165		195	239		160	162		214	218		148	154		140	140		161	161		162	176		-1	244
Invasive	Molokai	Forest Reserve Road	FR26	3	21.1177	-156.918		150	152		285	293		157	158		251	263		194	196		156	162		195	195		162	162		214	220		154	154		140	156		161	161		162	176		212	216
Invasive	Molokai	Forest Reserve Road	FR26	4	21.1177	-156.918		150	154		281	285		162	162		259	263		194	196		156	171		195	239		160	162		214	214		152	152		136	144		161	161		162	176		210	210
Invasive	Molokai	Forest Reserve Road	FR26	5	21.1177	-156.918		150	150		285	285		157	163		253	263		194	196		171	171		225	229		160	160		212	214		152	154		140	140		161	161		162	176		210	210
Invasive	Molokai	Forest Reserve Road	FR27	1	21.1166	-156.915		-1	-1		269	285		162	162		255	259		196	196		156	156		195	227		161	162		212	214		152	154		140	144		169	174		162	176		-1	-1
Invasive	Molokai	Forest Reserve Road	FR27	2	21.1166	-156.915		148	152		269	285		157	158		255	263		194	194		171	171		195	195		160	161		-1	-1		154	154		140	156		175	180		162	176		194	206
Invasive	Molokai	Forest Reserve Road	FR27	3	21.1166	-156.915		150	150		281	285		162	163		249	253		194	196		162	171		195	225		160	160		212	212		152	152		144	156		161	161		162	162		216	216
Invasive	Molokai	Forest Reserve Road	FR27	4	21.1166	-156.915		150	158		281	289		157	159		255	263		193	194		171	171		229	239		162	164		214	216		152	154		140	144		169	172		176	176		-1	-1
Invasive	Molokai	Forest Reserve Road	FR29	1	21.1182	-156.908		150	150		269	289		162	162		251	251		194	196		162	171		195	195		160	161		212	212		154	154		144	144		161	169		176	176		194	210
Invasive	Molokai	Forest Reserve Road	FR29	2	21.1182	-156.908		150	154		281	285		162	162		253	255		196	196		156	162		195	229		161	161		214	216		148	154		140	140		165	165		162	176		210	210
Invasive	Molokai	Forest Reserve Road	FR29	3	21.1182	-156.908		148	150		269	289		158	162		251	253		193	196		162	171		195	239		162	162		212	220		154	154		-1	-1		-1	-1		-1	-1		-1	-1
Invasive	Molokai	Forest Reserve Road	FR29	4	21.1182	-156.908		148	154		269	289		157	162		255	263		193	194		156	159		195	229		162	162		214	214		148	152		-1	-1		-1	-1		-1	-1		-1	-1
Invasive	Molokai	Forest Reserve Road	FR29	5	21.1182	-156.908		-1	-1		-1	-1		157	162		253	253		194	196		162	171		195	239		157	162		214	218		152	154		140	156		161	169		162	176		-1	-1
Invasive	Molokai	Forest Reserve Road	FR30	1	21.1178	-156.922		150	150		285	293		157	162		253	257		194	196		-1	-1		-1	-1		160	162		-1	-1		-1	-1		140	140		161	161		162	176		-1	-1
Invasive	Molokai	Forest Reserve Road	FR30	2	21.1178	-156.922		150	150		281	293		157	162		251	253		196	196		156	156		195	195		160	160		214	214		148	152		140	140		169	169		176	176		216	216
Invasive	Molokai	Forest Reserve Road	FR30	3	21.1178	-156.922		148	150		269	281		162	163		251	253		196	196		156	171		195	229		160	162		212	214		148	152		140	156		165	169		162	162		-1	-1
Invasive	Molokai	Forest Reserve Road	FR30	4	21.1178	-156.922		150	150		269	269		160	162		251	263		194	196		162	165		229	229		160	162		212	212		152	154		140	156		172	172		162	176		-1	-1
Invasive	Molokai	Forest Reserve Road	FR30	5	21.1178	-156.922		150	154		291	293		157	162		251	251		194	194		156	171		195	239		160	162		212	220		148	154		140	156		161	172		176	176		-1	-1
Invasive	Molokai	Forest Reserve Road	FR31	1	21.1188	-156.927		150	150		269	289		160	162		251	257		193	196		156	162		195	239		160	161		212	214		148	154		140	140		169	169		162	162		210	210
Invasive	Molokai	Forest Reserve Road	FR31	2	21.1188	-156.927		150	158		289	293		158	162		255	263		196	196		156	171		195	229		160	162		214	216		154	154		144	156		169	172		176	176		-1	-1
Invasive	Molokai	Forest Reserve Road	FR31	3	21.1188	-156.927		150	152		285	285		157	163		257	257		194	197		153	153		195	239		160	162		216	216		154	154		144	144		164	172		176	176		216	216
Invasive	Molokai	Forest Reserve Road	FR31	4	21.1188	-156.927		152	158		285	293		157	163		249	257		194	194		153	171		195	229		160	160		212	216		152	154		-1	-1		-1	-1		-1	-1		-1	-1
Invasive	Molokai	Forest Reserve Road	FR31	5	21.1188	-156.927		150	152		281	291		158	163		253	255		196	196		156	162		195	195		160	162		214	216		152	154		140	140		161	169		176	176		-1	-1
Invasive	Molokai	Forest Reserve Road	FR32	1	21.1153	-156.921		150	154		281	285		157	162		251	253		194	194		156	165		195	195		160	161		212	216		148	154		140	140		169	169		176	176		210	210
Invasive	Molokai	Forest Reserve Road	FR32	2	21.1153	-156.921		150	154		269	269		162	162		251	253		-1	-1		165	171		195	195		160	160		212	216		150	152		140	144		161	169		162	162		206	216
Invasive	Molokai	Forest Reserve Road	FR32	3	21.1153	-156.921		150	154		269	285		157	162		253	253		194	196		156	156		239	239		160	160		214	222		150	154		140	140		169	169		162	176		-1	-1
Invasive	Molokai	Forest Reserve Road	FR32	4	21.1153	-156.921		150	150		269	285		158	162		253	255		196	196		159	162		195	195		160	160		214	214		154	154		140	140		161	161		162	162		-1	-1
Invasive	Molokai	Forest Reserve Road	FR32	5	21.1153	-156.921		148	150		285	289		157	162		251	263		194	194		156	162		225	239		160	162		212	212		154	154		140	140		165	172		162	176		-1	-1
Invasive	Molokai	Forest Reserve Road	FR33	1	21.1144	-156.926		148	154		281	293		157	162		251	251		196	196		162	165		195	229		160	162		214	214		152	154		140	156		161	161		162	176		-1	-1
Invasive	Molokai	Forest Reserve Road	FR33	2	21.1144	-156.926		152	158		269	293		157	162		251	251		194	196		156	159		193	195		157	162		214	216		152	154		140	156		166	174		162	176		-1	-1
Invasive	Molokai	Forest Reserve Road	FR33	3	21.1144	-156.926		150	154		269	285		157	163		251	251		196	196		156	162		195	195		160	160		212	214		154	154		140	156		161	174		162	162		194	216
Invasive	Molokai	Forest Reserve Road	FR33	4	21.1144	-156.926		150	150		281	285		157	163		251	257		-1	-1		162	171		229	239		-1	-1		214	216		148	154		156	156		166	166		162	176		206	210
Invasive	Molokai	Forest Reserve Road	FR33	5	21.1144	-156.926		150	150		285	293		157	157		255	263		193	194		-1	-1		195	195		161	162		212	214		154	154		140	140		169	169		-1	-1		-1	-1
Invasive	Molokai	Forest Reserve Road	FR34	1	NA	NA		150	152		269	285		157	162		251	257		193	196		-1	-1		-1	-1		-1	-1		214	214		-1	-1		140	140		169	174		162	176		244	244
Invasive	Molokai	Forest Reserve Road	FR34	2	NA	NA		150	152		289	293		158	162		251	259		194	196		156	171		-1	-1		162	162		214	214		152	154		140	140		161	161		162	162		210	244
Invasive	Molokai	Forest Reserve Road	FR34	3	NA	NA		148	150		281	285		162	162		257	259		194	196		162	165		195	239		160	160		214	216		154	154		140	140		161	161		162	162		214	216
Invasive	Molokai	Forest Reserve Road	FR34	4	NA	NA		150	154		281	281		158	162		251	263		194	196		156	162		239	239		160	161		212	216		154	154		-1	-1		-1	-1		-1	-1		-1	-1
Invasive	Molokai	Forest Reserve Road	FR34	5	NA	NA		148	148		285	285		158	162		253	259		-1	-1		156	159		195	229		-1	-1		212	214		154	154		140	144		161	174		162	176		-1	-1
Invasive	Molokai	Forest Reserve Road	FR35	1	21.1158	-156.903		150	150		285	293		161	162		259	263		196	196		156	171		195	225		160	160		214	220		148	154		140	144		161	161		162	162		-1	-1
Invasive	Molokai	Forest Reserve Road	FR35	2	21.1158	-156.903		150	154		285	289		157	162		251	251		193	194		-1	-1		-1	-1		162	162		-1	-1		-1	-1		140	140		161	161		162	176		194	216
Invasive	Molokai	Forest Reserve Road	FR35	3	21.1158	-156.903		150	152		269	281		157	163		251	259		194	196		156	159		229	229		160	160		214	214		154	154		140	140		174	174		162	162		-1	-1
Invasive	Molokai	Forest Reserve Road	FR35	4	21.1158	-156.903		150	152		285	293		162	162		249	251		193	194		-1	-1		195	195		160	161		214	220		154	154		140	144		161	161		-1	-1		-1	210
Invasive	Molokai	Forest Reserve Road	FR35	5	21.1158	-156.903		148	158		281	285		162	162		249	253		194	194		156	159		195	195		160	160		214	220		148	154		140	144		169	174		162	176		206	214
Invasive	Molokai	Molakai Kalaupapa 23	KP3	1	21.1569	-157.012		148	154		281	285		162	162		259	263		195	195		162	162		225	239		160	161		212	214		154	154		140	156		176	181		162	162		210	210
Invasive	Molokai	Molakai Kalaupapa 23	KP3	2	21.1569	-157.012		148	150		285	285		158	161		251	251		196	196		156	162		195	195		160	162		214	214		152	152		140	144		161	161		162	176		194	194
Invasive	Molokai	Molakai Kalaupapa 23	KP3	3	21.1569	-157.012		150	154		281	281		158	162		251	253		194	196		156	162		195	229		160	162		214	216		152	152		140	162		161	165		162	176		210	210
Invasive	Molokai	Molakai Kalaupapa 23	KP5	1	21.1719	-156.999		148	148		285	285		162	162		249	251		193	196		162	165		195	225		161	161		216	216		148	154		144	156		165	177		162	176		-1	-1
Invasive	Molokai	Molakai Kalaupapa 23	KP5	2	21.1719	-156.999		148	150		269	285		162	162		251	263		194	194		159	171		195	195		160	162		214	214		152	154		144	156		164	165		162	162		194	216
Invasive	Molokai	Molakai Kalaupapa 23	KP5	3	21.1719	-156.999		150	154		285	285		162	162		259	263		196	196		156	162		225	239		-1	162		212	216		154	154		140	156		161	-1		162	162		210	212
Invasive	Molokai	Molakai Kalaupapa 23	KP5	4	21.1719	-156.999		150	150		269	281		158	162		251	263		196	196		162	171		195	229		-1	-1		212	216		152	154		144	156		169	174		162	176		216	216
Invasive	Molokai	Molakai Kalaupapa 23	KP5	5	21.1719	-156.999		148	150		289	293		157	158		251	263		194	196		153	153		195	229		160	160		212	220		152	154		140	140		161	169		176	176		-1	-1
Invasive	Hawaii	Kahuku	KA1	1	19.0657	-155.678		148	150		261	281		162	162		249	259		194	196		156	165		195	195		159	163		196	212		158	154		-1	-1		170	170		162	162		214	236
Invasive	Hawaii	Kahuku	KA1	2	19.0657	-155.678		150	158		275	281		161	163		249	269		194	194		156	162		195	227		159	161		212	214		142	148		140	140		165	166		162	162		212	258
Invasive	Hawaii	Kahuku	KA1	3	19.0657	-155.678		148	150		263	265		162	163		257	259		196	197		159	165		-1	-1		161	161		208	212		140	148		140	140		161	177		162	162		194	194
Invasive	Hawaii	Kahuku	KA1	4	19.0657	-155.678		148	148		275	281		163	163		259	269		193	196		156	156		195	195		157	160		212	222		140	154		140	140		166	166		162	162		212	236
Invasive	Hawaii	Kahuku	KA1	5	19.0657	-155.678		-1	-1		273	281		163	164		249	251		-1	-1		-1	168		193	195		-1	-1		206	212		148	154		140	156		162	166		162	162		194	212
Invasive	Hawaii	Kahuku	KA2	1	19.0678	-155.678		148	158		273	277		162	163		249	265		194	196		165	168		231	235		160	161		208	214		148	148		140	156		171	171		162	176		206	206
Invasive	Hawaii	Kahuku	KA2	2	19.0678	-155.678		152	158		275	285		163	164		249	263		194	194		162	168		195	225		159	163		218	218		148	148		140	140		166	171		162	176		206	212
Invasive	Hawaii	Kahuku	KA3	1	19.0712	-155.679		150	158		265	273		164	164		249	249		196	196		156	156		195	231		159	163		212	216		140	154		140	140		171	174		162	176		194	194
Invasive	Hawaii	Kahuku	KA3	2	19.0712	-155.679		158	158		273	281		-1	-1		261	261		194	196		156	168		231	235		159	163		208	-1		148	154		136	156		171	171		162	162		194	212
Invasive	Hawaii	Kahuku	KA3	3	19.0712	-155.679		148	158		275	275		163	163		249	255		194	196		165	165		195	195		161	162		214	214		140	148		140	140		171	171		162	174		220	236
Invasive	Hawaii	Kahuku	KA3	4	19.0712	-155.679		150	156		261	281		163	163		249	261		193	197		156	171		195	229		159	160		222	222		140	150		140	156		161	-1		162	162		190	206
Invasive	Hawaii	Kahuku	KA3	5	19.0712	-155.679		148	148		263	281		164	164		249	255		194	196		159	168		195	225		159	160		208	214		140	150		140	156		172	173		162	162		194	194
Invasive	Hawaii	Kahuku	KA4	1	19.079	-155.681		148	150		261	275		163	164		251	261		193	194		156	165		195	231		159	162		208	214		142	150		140	140		161	165		162	174		212	212
Invasive	Hawaii	Kahuku	KA4	2	19.079	-155.681		148	152		281	285		164	-1		251	269		196	197		162	162		195	227		159	161		210	212		140	148		140	140		169	169		162	162		206	206
Invasive	Hawaii	Kahuku	KA4	3	19.079	-155.681		150	150		273	285		163	164		269	269		194	196		-1	156		195	235		163	164		208	218		148	154		140	140		171	171		162	176		206	206
Invasive	Hawaii	Kahuku	KA4	4	19.079	-155.681		150	158		281	281		164	164		249	269		194	194		-1	168		193	227		159	161		214	224		148	154		140	140		169	169		162	162		206	206
Invasive	Hawaii	Kahuku	KA4	5	19.079	-155.681		148	158		263	281		164	164		261	269		194	194		156	162		195	195		160	161		208	218		140	148		140	140		167	174		162	162		194	194
Invasive	Hawaii	Kahuku	KA5	1	19.0881	-155.684		148	150		281	281		-1	-1		251	257		194	197		153	156		233	235		163	163		212	212		148	154		140	140		168	180		162	162		190	200
Invasive	Hawaii	Kahuku	KA5	2	19.0881	-155.684		148	148		261	281		164	-1		259	269		194	194		159	168		195	235		162	162		218	222		140	140		140	140		161	171		162	162		206	236
Invasive	Hawaii	Kahuku	KA5	3	19.0881	-155.684		148	150		273	281		162	162		249	269		194	194		156	156		195	235		159	161		212	212		140	140		140	140		168	171		162	162		206	212
Invasive	Hawaii	Kahuku	KA5	4	19.0881	-155.684		150	158		275	281		163	163		249	257		194	197		156	162		229	231		159	161		208	212		148	154		136	140		171	171		162	174		210	236
Invasive	Hawaii	Kahuku	KA5	5	19.0881	-155.684		148	148		261	265		162	166		257	269		194	197		153	156		231	233		161	163		212	222		140	148		140	156		161	161		162	162		206	220
Invasive	Hawaii	Kahuku	KA6	1	19.0974	-155.687		148	156		281	281		163	166		249	259		194	197		153	168		229	231		159	163		208	212		140	154		140	140		161	161		162	176		210	210
Invasive	Hawaii	Kahuku	KA6	2	19.0974	-155.687		150	152		281	281		162	163		249	269		194	196		156	159		227	227		161	163		216	222		140	148		140	156		171	173		162	176		-1	242
Invasive	Hawaii	Kahuku	KA6	3	19.0974	-155.687		150	150		261	273		159	164		269	269		194	196		156	168		227	229		159	161		212	214		142	148		140	140		177	177		162	176		194	212
Invasive	Hawaii	Kahuku	KA6	4	19.0974	-155.687		148	150		265	281		163	163		255	269		196	197		156	162		195	233		159	159		212	214		140	150		140	140		172	173		162	162		194	194
Invasive	Hawaii	Kahuku	KA6	5	19.0974	-155.687		150	150		261	277		159	163		249	269		194	196		156	159		195	227		161	163		208	214		148	148		140	140		177	177		162	162		206	212
Invasive	Hawaii	Kahuku	KA6	7	19.0974	-155.687		150	150		261	273		-1	-1		269	269		194	196		156	168		227	229		159	161		212	214		142	148		140	140		177	177		162	176		194	212
Invasive	Hawaii	Kahuku	KA7	1	19.1032	-155.692		156	158		265	273		163	163		265	267		194	197		162	162		195	229		159	160		214	218		140	154		136	140		162	162		162	176		194	204
Invasive	Hawaii	Kahuku	KA7	2	19.1032	-155.692		150	158		275	275		162	162		263	265		194	194		-1	-1		195	195		161	164		-1	-1		148	150		140	140		171	174		162	162		194	212
Invasive	Hawaii	Kahuku	KA7	4	19.1032	-155.692		150	156		281	281		163	164		257	267		197	199		153	162		231	235		161	163		212	214		140	148		140	140		161	161		162	180		212	220
Invasive	Hawaii	Kahuku	KA7	5	19.1032	-155.692		148	152		281	281		163	163		251	259		193	196		159	162		195	235		159	161		212	222		148	154		140	140		161	161		162	162		194	206
Invasive	Hawaii	Kahuku	KA8	1	19.107	-155.698		148	150		273	281		163	163		259	263		194	196		153	165		195	195		161	161		208	214		148	154		156	156		171	171		162	176		212	212
Invasive	Hawaii	Kahuku	KA8	2	19.107	-155.698		150	158		275	275		164	-1		257	269		193	197		156	171		227	231		160	161		214	218		140	140		136	140		173	173		162	162		206	206
Invasive	Hawaii	Kahuku	KA8	3	19.107	-155.698		148	150		281	285		159	164		251	267		196	199		156	165		193	231		159	163		212	212		140	150		140	140		166	166		176	176		194	206
Invasive	Hawaii	Kahuku	KA8	4	19.107	-155.698		150	158		273	281		163	164		249	267		194	197		156	159		225	227		161	161		212	222		140	148		140	156		161	161		162	162		206	206
Invasive	Hawaii	Kahuku	KA8	5	19.107	-155.698		148	150		273	273		163	166		249	249		196	196		153	153		195	195		161	164		210	214		142	148		136	140		161	166		162	162		194	210
Invasive	Hawaii	Kahuku	KA9	1	19.1123	-155.696		150	150		275	275		159	163		257	269		193	194		153	159		195	227		157	159		212	214		140	148		140	156		172	172		162	180		194	206
Invasive	Hawaii	Kahuku	KA9	2	19.1123	-155.696		150	156		275	281		162	162		253	257		196	197		156	156		195	237		161	164		206	214		140	148		140	156		161	161		162	162		212	214
Invasive	Hawaii	Kahuku	KA9	3	19.1123	-155.696		150	158		277	281		164	164		249	269		194	195		153	159		195	235		161	161		222	222		140	148		140	140		173	173		162	180		194	210
Invasive	Hawaii	Kahuku	KA10	1	19.1179	-155.696		148	150		263	263		163	164		243	259		196	196		153	156		231	237		163	164		210	218		142	148		140	140		168	171		162	162		236	242
Invasive	Hawaii	Kahuku	KA10	2	19.1179	-155.696		150	154		259	281		159	166		247	249		194	196		156	156		195	227		159	163		218	222		140	148		140	156		161	161		162	162		206	220
Invasive	Hawaii	Kahuku	KA10	3	19.1179	-155.696		150	150		275	281		161	163		249	261		194	197		156	159		195	225		160	160		222	222		142	148		140	156		161	171		162	162		242	244
Invasive	Hawaii	Kahuku	KA10	4	19.1179	-155.696		148	150		275	275		163	163		249	263		196	197		162	168		195	227		163	163		210	222		142	150		140	156		177	177		162	162		234	236
Invasive	Hawaii	Kahuku	KA14	1	19.148	-155.699		150	150		263	265		-1	164		249	267		196	196		156	171		195	195		-1	-1		218	222		150	154		136	156		161	161		162	162		194	234
Invasive	Hawaii	SRA	SRA1	1	19.6817	-155.188		150	150		263	267		163	164		249	251		194	194		156	156		-1	-1		160	161		-1	-1		150	154		-1	-1		-1	-1		-1	-1		-1	-1
Invasive	Hawaii	SRA	SRA1	2	19.6817	-155.188		150	156		275	-1		163	163		251	263		196	196		156	159		-1	-1		159	160		208	212		140	140		140	140		170	174		162	162		206	-1
Invasive	Hawaii	SRA	SRA1	3	19.6817	-155.188		150	150		263	275		161	166		249	251		195	197		153	171		231	235		159	162		212	222		154	154		140	140		166	-1		162	162		208	208
Invasive	Hawaii	SRA	SRA2	1	19.6867	-155.193		148	156		263	275		163	163		249	263		194	194		-1	-1		195	195		161	161		214	218		142	148		156	156		177	177		-1	-1		194	212
Invasive	Hawaii	SRA	SRA2	2	19.6867	-155.193		148	148		265	281		162	-1		249	251		193	199		153	171		195	195		159	161		208	214		140	148		140	156		177	177		162	162		212	212
Invasive	Hawaii	SRA	SRA2	3	19.6867	-155.193		148	150		277	281		158	161		249	251		194	199		156	156		225	237		162	165		212	214		148	154		140	140		161	170		162	162		194	214
Invasive	Hawaii	SRA	SRA2	4	19.6867	-155.193		148	150		255	275		163	163		251	259		195	199		156	171		233	235		160	162		-1	-1		-1	-1		140	140		162	165		162	162		212	212
Invasive	Hawaii	SRA	SRA2	5	19.6867	-155.193		150	158		261	273		160	162		249	267		194	194		156	171		195	231		162	164		-1	-1		-1	-1		140	140		173	173		174	176		194	-1
Invasive	Hawaii	SRA	SRA3	1	19.691	-155.199		150	158		263	273		163	164		259	267		194	199		156	156		193	195		161	162		216	218		140	148		-1	-1		-1	-1		-1	-1		-1	-1
Invasive	Hawaii	SRA	SRA3	2	19.691	-155.199		148	150		273	281		162	162		249	249		194	199		156	171		195	225		161	162		214	218		148	154		140	156		166	171		176	180		194	194
Invasive	Hawaii	SRA	SRA4	1	19.6932	-155.206		148	148		273	285		163	-1		249	249		196	199		153	156		195	235		159	164		206	210		148	148		140	140		161	161		162	162		210	210
Invasive	Hawaii	SRA	SRA4	2	19.6932	-155.206		148	158		263	275		163	163		251	-1		196	197		153	156		195	195		160	163		216	222		142	150		140	140		171	171		162	162		206	208
Invasive	Hawaii	SRA	SRA4	3	19.6932	-155.206		148	148		263	277		160	161		249	249		196	199		156	168		229	237		161	161		212	214		144	148		136	140		161	169		162	176		220	244
Invasive	Hawaii	SRA	SRA5	1	19.6946	-155.214		148	150		263	265		161	166		243	267		-1	-1		-1	-1		-1	-1		-1	-1		-1	-1		-1	-1		140	140		168	172		162	176		212	212
Invasive	Hawaii	SRA	SRA5	2	19.6946	-155.214		150	150		261	263		162	164		251	251		194	199		156	162		195	237		161	162		212	216		142	148		-1	-1		-1	-1		-1	-1		-1	-1
Invasive	Hawaii	SRA	SRA5	3	19.6946	-155.214		148	156		263	275		160	161		249	269		194	196		156	168		195	195		159	161		210	216		148	154		140	140		165	165		162	174		212	212
Invasive	Hawaii	SRA	SRA7	1	19.6981	-155.227		150	156		285	285		163	163		249	251		193	196		156	156		225	231		161	161		212	222		140	148		140	140		170	170		162	162		194	194
Invasive	Hawaii	SRA	SRA7	2	19.6981	-155.227		148	150		277	281		158	163		249	249		193	194		156	159		195	235		159	162		212	222		148	148		140	140		161	171		162	176		220	230
Invasive	Hawaii	SRA	SRA7	3	19.6981	-155.227		150	150		265	277		160	161		249	249		195	196		153	156		225	227		162	163		210	212		140	140		140	140		166	166		162	176		194	194
Invasive	Hawaii	SRA	SRA10	1	19.6945	-155.248		150	150		259	281		-1	163		257	263		195	196		156	159		195	235		161	163		210	-1		148	150		136	140		161	171		162	162		194	194
Invasive	Hawaii	SRA	SRA10	2	19.6945	-155.248		150	150		275	287		163	164		249	249		193	195		156	159		195	229		159	162		216	222		148	154		140	140		165	165		162	176		212	220
Invasive	Hawaii	SRA	SRA10	3	19.6945	-155.248		-1	-1		263	281		161	163		251	267		197	199		156	168		195	229		159	163		210	-1		140	140		140	140		165	165		162	174		194	220
Invasive	Kauai	Highway-552 (Kokee)	HW5	1	22.0248	-159.682		150	150		269	281		162	163		249	251		196	196		162	168		195	237		162	162		200	-1		142	148		140	152		163	166		-1	-1		194	-1
Invasive	Kauai	Highway-552 (Kokee)	HW5	2	22.0248	-159.682		150	150		281	281		160	161		251	265		196	196		162	168		195	235		161	162		214	216		142	148		140	140		164	164		162	176		194	194
Invasive	Kauai	Highway-552 (Kokee)	HW5	3	22.0248	-159.682		150	150		281	281		-1	-1		-1	-1		196	196		168	168		195	241		162	162		214	214		142	148		140	140		163	166		162	162		194	-1
Invasive	Kauai	Highway-552 (Kokee)	HW6	1	22.0328	-159.672		150	150		269	275		160	163		265	265		196	196		159	162		237	237		160	161		200	214		142	142		140	140		167	167		162	162		194	194
Invasive	Kauai	Highway-552 (Kokee)	HW6	2	22.0328	-159.672		150	152		275	275		160	163		249	249		196	196		168	168		195	237		160	160		200	200		142	142		140	140		164	167		162	176		-1	194
Invasive	Kauai	Highway-552 (Kokee)	HW6	3	22.0328	-159.672		-1	-1		269	269		161	163		249	265		196	196		-1	-1		237	237		162	162		200	214		142	142		-1	-1		-1	-1		-1	-1		-1	-1
Invasive	Kauai	Highway-552 (Kokee)	HW6	4	22.0328	-159.672		150	152		269	269		163	163		251	251		196	196		162	168		195	237		160	160		216	216		142	142		140	152		163	178		162	162		194	194
Invasive	Kauai	Highway-552 (Kokee)	HW6	5	22.0328	-159.672		150	150		281	281		160	163		265	267		196	196		162	168		237	241		162	162		200	214		142	142		140	140		164	164		162	176		194	194
Invasive	Kauai	Highway-552 (Kokee)	HW7	1	22.0413	-159.663		150	152		269	269		159	160		251	267		196	196		162	168		237	241		161	162		200	214		142	142		140	140		164	164		162	162		-1	194
Invasive	Kauai	Highway-552 (Kokee)	HW7	2	22.0413	-159.663		150	150		269	275		160	162		251	265		196	196		162	168		195	237		162	162		214	214		142	142		140	140		163	163		162	162		194	-1
Invasive	Kauai	Highway-552 (Kokee)	HW7	3	22.0413	-159.663		150	150		269	281		162	163		251	251		196	196		159	162		237	241		162	162		200	216		142	142		140	140		164	179		162	162		194	-1
Invasive	Kauai	Highway-552 (Kokee)	HW7	4	22.0413	-159.663		150	152		269	275		160	162		249	265		196	196		162	162		237	239		161	161		200	214		142	142		140	140		164	179		162	176		194	194
Invasive	Kauai	Highway-552 (Kokee)	HW7	5	22.0413	-159.663		150	150		275	281		162	162		249	253		196	196		168	168		237	237		163	163		200	214		142	142		-1	-1		164	179		162	162		194	194
Invasive	Kauai	Highway-552 (Kokee)	HW8	2	22.0489	-159.658		150	150		269	281		160	163		251	253		196	196		162	168		195	241		161	161		-1	-1		142	142		140	152		178	178		162	162		-1	194
Invasive	Kauai	Highway-552 (Kokee)	HW8	3	22.0489	-159.658		150	150		275	275		162	-1		253	265		196	196		162	168		237	241		161	163		200	214		142	142		140	152		164	164		162	176		194	194
Invasive	Kauai	Highway-552 (Kokee)	HW9	1	22.0625	-159.665		150	152		269	269		-1	-1		251	265		196	196		168	-1		195	241		162	162		214	216		142	142		140	152		164	179		162	176		-1	-1
Invasive	Kauai	Highway-552 (Kokee)	HW9	2	22.0625	-159.665		150	152		269	269		162	163		251	267		196	196		159	159		195	241		162	162		214	216		142	142		140	152		164	179		162	176		194	194
Invasive	Kauai	Highway-552 (Kokee)	HW9	3	22.0625	-159.665		150	152		269	281		162	163		265	265		196	196		162	168		237	241		162	162		200	214		142	142		140	140		163	178		162	176		-1	194
Invasive	Kauai	Highway-552 (Kokee)	HW10	1	22.0716	-159.663		150	150		269	281		162	162		251	251		196	196		168	168		195	241		-1	-1		-1	-1		142	142		140	152		164	167		176	176		194	194
Invasive	Kauai	Highway-552 (Kokee)	HW14	1	22.1033	-159.676		150	152		269	269		160	162		251	251		196	196		159	162		235	-1		162	162		200	214		142	142		140	140		179	179		176	176		194	194
Invasive	Kauai	Highway-552 (Kokee)	HW14	2	22.1033	-159.676		150	150		269	269		162	163		251	251		196	196		168	168		195	239		161	161		200	216		142	142		140	152		164	167		162	162		194	194
Invasive	Kauai	Highway-552 (Kokee)	HW14	3	22.1033	-159.676		150	150		269	269		162	163		249	253		196	196		168	168		-1	-1		162	163		214	216		142	170		140	140		166	179		162	176		194	194
Invasive	Kauai	Highway-552 (Kokee)	HW14	4	22.1033	-159.676		150	150		265	265		160	162		249	249		196	196		159	168		-1	-1		162	162		196	214		142	142		140	152		167	179		160	174		194	194
Invasive	Kauai	Highway-552 (Kokee)	HW14	5	22.1033	-159.676		150	150		269	281		162	163		-1	-1		196	196		159	168		-1	-1		160	162		214	216		142	142		140	140		167	167		162	176		194	194
Invasive	Kauai	Highway-552 (Kokee)	HW16	1	22.1157	-159.669		150	150		269	269		162	162		251	251		196	196		159	159		195	241		160	160		214	216		142	148		140	140		164	167		162	162		-1	194
Invasive	Kauai	Highway-552 (Kokee)	HW16	2	22.1157	-159.669		150	150		269	281		160	160		-1	-1		196	196		159	159		237	241		160	161		214	214		142	142		140	140		167	179		162	176		194	194
Invasive	Kauai	Highway-552 (Kokee)	HW16	3	22.1157	-159.669		150	150		269	269		160	162		253	265		196	196		168	168		237	241		162	162		200	216		142	148		140	152		164	164		162	162		194	194
Invasive	Kauai	Highway-552 (Kokee)	HW21	1	22.1382	-159.652		150	150		269	275		160	162		249	265		196	196		162	168		237	237		161	162		214	216		142	148		140	140		162	166		162	176		-1	194
Invasive	Kauai	Highway-552 (Kokee)	HW23	1	22.1502	-159.646		150	150		275	275		162	162		251	251		196	196		-1	-1		195	235		161	162		-1	-1		142	148		140	140		167	179		162	162		194	194
Invasive	Kauai	Highway-552 (Kokee)	HW23	2	22.1502	-159.646		150	150		269	281		162	163		251	267		196	196		162	162		237	237		162	162		200	216		142	142		140	140		164	167		162	176		194	194
Invasive	Kauai	Highway-552 (Kokee)	HW23	3	22.1502	-159.646		150	152		269	281		162	162		251	267		195	195		-1	159		195	237		160	162		200	214		142	142		140	140		167	179		162	162		194	194
Invasive	Kauai	Highway-552 (Kokee)	HW23	4	22.1502	-159.646		148	150		269	269		163	163		251	267		196	196		162	162		195	241		162	163		200	214		142	142		140	152		164	164		162	176		194	194
Invasive	Kauai	Highway-552 (Kokee)	HW24	1	22.1508	-159.64		150	150		281	281		159	163		251	267		196	196		168	168		237	237		161	162		214	216		142	142		140	140		167	179		162	176		194	194
Invasive	Kauai	Highway-552 (Kokee)	HW24	2	22.1508	-159.64		150	152		269	269		160	-1		265	267		196	196		159	168		237	241		162	162		216	216		142	142		140	140		164	179		162	162		194	194
Invasive	Kauai	Highway-552 (Kokee)	HW24	3	22.1508	-159.64		150	150		269	281		163	-1		251	267		196	196		168	168		237	237		162	162		216	216		142	142		140	140		164	167		176	176		210	194
Invasive	Kauai	Makaha Ridge	MK1	1	NA	NA		150	150		269	281		160	162		251	251		196	196		168	168		195	241		162	162		214	216		142	142		140	140		167	179		162	162		194	194
Invasive	Kauai	Makaha Ridge	MK1	2	NA	NA		150	150		269	281		160	162		251	265		196	196		162	168		195	237		162	162		214	214		142	142		140	140		179	-1		162	176		194	194
Invasive	Kauai	Makaha Ridge	MK1	3	NA	NA		150	150		269	281		160	163		249	251		196	199		-1	-1		195	241		160	162		214	214		142	148		140	140		179	179		176	176		194	194
Invasive	Kauai	Makaha Ridge	MK1	4	NA	NA		150	150		269	269		162	162		267	267		196	196		162	168		237	241		161	162		200	214		142	142		140	140		167	179		162	176		194	194
Invasive	Kauai	Makaha Ridge	MK1	5	NA	NA		150	150		269	269		162	163		251	251		196	196		159	162		195	241		161	162		200	214		142	142		140	140		164	167		162	176		194	194
Invasive	Kauai	Makaha Ridge	MK2	1	22.1154	-159.676		150	150		275	281		162	162		265	265		196	196		168	168		241	241		161	162		214	214		142	142		140	140		164	179		162	176		194	194
Invasive	Kauai	Makaha Ridge	MK3	1	22.1185	-159.682		150	150		269	275		162	163		265	265		196	196		-1	-1		195	195		161	162		214	214		142	142		140	140		164	167		162	176		194	194
Invasive	Kauai	Makaha Ridge	MK3	2	22.1185	-159.682		150	150		275	281		160	162		251	267		196	196		-1	-1		-1	-1		163	163		216	216		142	142		140	140		179	179		162	176		194	194
Invasive	Kauai	Makaha Ridge	MK3	3	22.1185	-159.682		150	150		269	275		159	160		251	267		196	196		-1	-1		237	241		163	163		216	216		142	142		140	140		164	179		162	162		194	194
Invasive	Kauai	Makaha Ridge	MK3	4	22.1185	-159.682		150	150		269	281		160	162		251	265		196	196		168	168		195	241		162	162		214	214		142	142		140	140		164	167		162	176		194	194
Invasive	Kauai	Makaha Ridge	MK3	5	22.1185	-159.682		150	150		269	269		162	163		251	267		196	196		168	168		195	241		161	163		214	216		142	142		140	140		167	179		176	176		194	194
Invasive	Kauai	Makaha Ridge	MK4	1	22.1214	-159.689		150	150		269	281		160	162		251	257		196	196		162	162		195	237		-1	-1		216	216		142	154		140	140		164	167		162	162		194	194
Invasive	Kauai	Makaha Ridge	MK4	2	22.1214	-159.689		150	150		-1	-1		162	162		-1	-1		196	196		159	168		237	237		161	162		216	216		142	142		140	152		-1	-1		162	176		194	194
Invasive	Kauai	Makaha Ridge	MK4	3	22.1214	-159.689		150	152		281	281		160	162		251	267		196	196		159	168		195	241		161	161		214	214		142	142		140	140		165	165		162	176		194	194
Invasive	Kauai	Makaha Ridge	MK4	4	22.1214	-159.689		150	150		269	281		162	163		251	267		196	196		159	159		239	241		161	163		214	216		142	142		140	140		165	179		162	176		194	194
Invasive	Kauai	Makaha Ridge	MK4	5	22.1214	-159.689		150	150		269	281		160	162		251	251		196	196		168	168		195	239		161	163		216	216		142	142		140	140		165	179		162	162		194	194
Invasive	Kauai	Makaha Ridge	MK5	1	22.1216	-159.696		150	150		281	281		162	162		251	265		196	196		162	168		195	241		162	163		200	214		142	142		140	140		179	179		162	176		194	194
Invasive	Kauai	Makaha Ridge	MK5	2	22.1216	-159.696		150	150		267	281		160	162		251	251		196	196		-1	-1		237	241		161	163		200	214		142	142		140	140		167	179		162	162		194	194
Invasive	Kauai	Makaha Ridge	MK5	3	22.1216	-159.696		150	150		269	269		160	162		251	265		196	196		-1	-1		195	241		161	161		214	216		142	142		140	140		167	179		162	176		194	194
Invasive	Kauai	Makaha Ridge	MK5	4	22.1216	-159.696		150	-1		269	269		159	163		251	251		196	196		168	168		237	237		162	163		200	216		142	142		140	140		164	167		162	176		194	194
Invasive	Kauai	Makaha Ridge	MK5	5	22.1216	-159.696		-1	-1		253	305		162	162		-1	-1		196	196		162	162		237	237		-1	-1		214	214		142	142		140	152		167	179		176	176		194	194
Invasive	Kauai	Makaha Ridge	MK6	1	22.1221	-159.704		150	150		275	275		162	163		251	251		196	196		159	168		237	241		161	161		200	200		142	148		140	140		167	167		176	176		194	194
Invasive	Kauai	Makaha Ridge	MK6	2	22.1221	-159.704		150	150		275	275		160	163		-1	-1		196	196		159	168		237	241		162	163		200	214		142	142		140	140		167	167		162	162		194	194
Invasive	Kauai	Makaha Ridge	MK6	4	22.1221	-159.704		150	150		269	281		159	162		251	251		196	196		159	168		237	237		162	163		200	214		142	142		140	140		164	166		162	176		-1	-1
Invasive	Kauai	Makaha Ridge	MK6	5	22.1221	-159.704		150	150		269	275		160	163		251	265		-1	-1		159	168		195	241		162	162		200	200		142	142		140	140		167	179		162	176		194	194
Invasive	Kauai	Makaha Ridge	MK7	1	22.1247	-159.71		152	152		275	275		160	162		251	251		196	196		162	162		195	237		160	162		200	214		142	148		140	140		164	167		162	176		194	194
Invasive	Kauai	Makaha Ridge	MK7	2	22.1247	-159.71		150	150		269	269		160	163		251	251		196	196		162	168		237	241		162	163		214	214		142	142		140	152		164	164		162	176		194	194
Invasive	Kauai	Makaha Ridge	MK7	3	22.1247	-159.71		150	150		269	269		160	163		251	251		196	196		159	162		237	241		162	162		200	214		142	142		140	140		167	167		162	162		194	194
Invasive	Kauai	Makaha Ridge	MK7	4	22.1247	-159.71		150	150		269	281		162	163		251	265		196	196		159	159		195	237		160	162		214	214		142	142		140	140		164	179		162	176		194	194
Invasive	Kauai	Makaha Ridge	MK7	5	22.1247	-159.71		150	150		269	269		162	162		265	265		196	196		159	168		237	241		162	162		200	214		142	142		140	140		167	179		162	162		-1	-1
Invasive	Kauai	Makaha Ridge	MK8	1	22.1278	-159.718		150	150		275	281		160	162		265	265		196	196		159	168		237	237		162	163		214	214		142	142		140	140		164	164		162	162		194	194
Invasive	Kauai	Makaha Ridge	MK8	2	22.1278	-159.718		-1	-1		-1	-1		-1	-1		-1	-1		196	196		159	159		195	241		162	162		200	216		142	142		140	140		179	179		176	176		194	194
Invasive	Kauai	Makaha Ridge	MK8	3	22.1278	-159.718		150	150		275	281		-1	160		251	251		196	196		168	168		195	237		162	163		200	214		142	142		140	140		164	179		162	162		194	194
Invasive	Kauai	Makaha Ridge	MK8	4	22.1278	-159.718		150	152		269	269		162	162		249	251		196	196		162	168		195	237		162	163		200	214		142	148		140	152		164	179		162	176		194	194
Invasive	Kauai	Makaha Ridge	MK8	5	22.1278	-159.718		150	152		275	275		162	163		251	265		196	196		159	159		237	241		161	162		214	214		142	142		140	140		179	179		162	176		194	194
Invasive	Kauai	Makaha Ridge	MK9	1	22.1296	-159.721		150	150		275	281		162	163		251	265		196	196		162	162		237	241		162	162		200	200		142	142		140	140		167	179		162	162		194	194
Invasive	Kauai	Makaha Ridge	MK9	2	22.1296	-159.721		150	150		269	269		160	162		251	267		196	199		168	168		237	241		162	162		214	216		142	142		140	152		164	179		162	176		194	194
Invasive	Kauai	Makaha Ridge	MK9	3	22.1296	-159.721		150	150		281	281		160	163		251	267		196	196		159	168		195	237		160	162		216	216		142	142		140	140		164	179		176	176		194	194
Invasive	Kauai	Makaha Ridge	MK9	4	22.1296	-159.721		150	152		269	275		160	163		251	265		196	196		162	168		241	241		162	162		214	216		142	148		140	140		164	167		162	176		194	194
Invasive	Kauai	Makaha Ridge	MK9	5	22.1296	-159.721		150	150		269	269		160	163		249	251		196	196		162	168		237	237		160	162		200	214		142	142		140	140		166	179		162	162		194	194
Invasive	Lanai	Garden of the Gods	GG1	1	20.8371	-156.923		150	158		269	269		158	163		255	257		196	201		156	156		229	229		161	161		216	216		152	154		140	144		160	167		162	162		-1	194
Invasive	Lanai	Garden of the Gods	GG1	2	20.8371	-156.923		148	148		269	285		157	161		251	263		197	201		162	162		229	229		162	162		214	216		152	154		144	156		163	163		162	178		212	212
Invasive	Lanai	Garden of the Gods	GG1	3	20.8371	-156.923		150	150		269	293		158	158		263	269		194	201		156	165		223	225		160	160		212	216		150	154		144	156		166	166		162	162		206	212
Invasive	Lanai	Garden of the Gods	GG1	4	20.8371	-156.923		148	152		269	293		158	163		251	255		196	201		153	156		223	229		161	161		200	216		154	154		144	156		174	174		162	162		212	-1
Invasive	Lanai	Garden of the Gods	GG1	5	20.8371	-156.923		150	150		269	269		157	158		251	251		197	201		156	156		195	239		160	162		200	214		152	154		144	156		168	174		162	162		212	212
Invasive	Lanai	Monroe Trail	MR1	1	20.8483	-156.922		148	150		269	285		158	161		255	255		194	196		153	156		195	229		160	162		-1	-1		150	154		156	156		-1	-1		162	176		194	206
Invasive	Lanai	Monroe Trail	MR1	2	20.8483	-156.922		148	150		269	269		-1	-1		-1	-1		193	196		156	-1		225	229		160	161		216	-1		152	154		144	156		164	164		162	162		212	212
Invasive	Lanai	Monroe Trail	MR1	3	20.8483	-156.922		148	158		269	285		157	158		251	263		194	203		156	156		195	195		161	162		216	-1		154	154		140	156		167	167		162	178		206	212
Invasive	Lanai	Monroe Trail	MR1	4	20.8483	-156.922		150	156		269	297		158	158		263	263		196	203		156	162		225	225		157	161		214	216		150	152		156	156		164	167		162	178		206	212
Invasive	Lanai	Monroe Trail	MR1	5	20.8483	-156.922		150	156		285	285		157	163		253	263		194	194		156	156		195	-1		162	162		-1	-1		152	154		140	144		164	164		162	176		212	212
Invasive	Lanai	Monroe Trail	MR2	2	20.8454	-156.92		-1	-1		269	285		157	157		251	263		194	196		162	171		195	229		-1	-1		212	216		154	-1		140	144		166	166		162	178		210	212
Invasive	Lanai	Monroe Trail	MR2	3	20.8454	-156.92		148	152		267	285		162	162		251	263		194	197		162	162		193	229		160	160		214	214		150	152		140	144		161	166		162	162		194	194
Invasive	Lanai	Monroe Trail	MR2	4	20.8454	-156.92		148	150		285	285		157	163		255	263		193	194		156	156		195	195		160	161		216	216		148	150		140	156		174	174		162	178		-1	-1
Invasive	Lanai	Monroe Trail	MR2	5	20.8454	-156.92		148	-1		269	291		158	162		251	255		193	196		156	171		225	229		161	163		214	216		148	154		156	156		164	164		162	162		-1	-1
Invasive	Lanai	Monroe Trail	MR3	1	20.8439	-156.916		148	150		285	289		158	158		251	255		194	197		156	165		195	225		160	160		212	216		148	154		140	156		169	169		162	162		212	212
Invasive	Lanai	Monroe Trail	MR3	2	20.8439	-156.916		148	148		269	285		163	165		255	263		194	196		162	162		229	229		161	161		216	216		148	154		140	140		167	169		162	162		212	212
Invasive	Lanai	Monroe Trail	MR3	3	20.8439	-156.916		148	152		267	285		161	162		251	263		194	197		162	162		193	195		160	160		214	214		150	152		140	144		161	161		162	162		194	194
Invasive	Lanai	Monroe Trail	MR3	4	20.8439	-156.916		148	-1		269	281		157	163		263	263		194	197		156	162		225	229		-1	-1		216	216		154	-1		140	144		-1	-1		162	178		212	212
Invasive	Lanai	Monroe Trail	MR3	5	20.8439	-156.916		148	154		269	269		158	158		263	263		194	197		156	165		225	229		157	160		212	216		150	154		140	156		169	169		162	162		-1	-1
Invasive	Lanai	Monroe Trail	MR4	1	20.8427	-156.912		148	152		281	293		158	163		263	263		196	203		153	159		195	229		162	162		212	216		152	-1		140	156		164	169		162	178		206	212
Invasive	Lanai	Monroe Trail	MR4	2	20.8427	-156.912		152	154		285	293		157	157		251	255		194	-1		156	162		195	195		161	162		216	216		148	154		140	140		164	174		-1	-1		210	212
Invasive	Lanai	Monroe Trail	MR4	3	20.8427	-156.912		148	154		281	293		157	-1		255	257		194	196		-1	-1		239	239		160	160		200	216		152	154		-1	-1		169	169		-1	-1		-1	-1
Invasive	Lanai	Monroe Trail	MR4	5	20.8427	-156.912		148	148		269	293		157	158		251	255		196	196		153	162		193	195		160	161		200	214		154	-1		-1	-1		169	169		-1	-1		-1	-1
Invasive	Lanai	Monroe Trail	MR5	1	20.8427	-156.908		150	154		269	285		162	163		251	255		196	201		153	165		195	225		160	162		216	216		148	154		144	156		174	174		162	162		212	212
Invasive	Lanai	Monroe Trail	MR5	2	20.8427	-156.908		148	154		269	285		157	158		249	255		193	194		156	162		195	225		160	161		216	216		154	154		140	144		-1	-1		162	162		206	210
Invasive	Lanai	Monroe Trail	MR5	3	20.8427	-156.908		148	154		269	285		157	158		251	263		193	201		162	162		223	225		160	160		216	216		150	154		140	156		174	174		162	176		206	210
Invasive	Lanai	Monroe Trail	MR6	2	20.8479	-156.907		-1	-1		269	293		157	157		249	255		196	196		159	162		195	225		157	160		216	216		150	154		140	156		169	169		162	178		-1	-1
Invasive	Lanai	Monroe Trail	MR6	3	20.8479	-156.907		-1	-1		-1	-1		-1	-1		-1	-1		194	196		156	156		229	229		161	161		214	216		152	154		140	156		174	174		162	176		-1	-1
Invasive	Lanai	Monroe Trail	MR6	4	20.8479	-156.907		154	154		281	285		157	162		255	263		-1	-1		-1	-1		-1	-1		157	160		-1	-1		-1	-1		-1	-1		164	165		-1	-1		-1	-1
Invasive	Lanai	Monroe Trail	MR7	1	20.8474	-156.903		148	158		269	285		158	163		251	251		196	196		162	162		229	229		157	159		214	216		152	154		140	144		169	169		162	162		208	212
Invasive	Lanai	Monroe Trail	MR7	2	20.8474	-156.903		-1	-1		-1	-1		-1	-1		-1	-1		194	203		156	159		223	225		162	164		216	216		148	148		156	156		174	174		162	162		194	212
Invasive	Lanai	Monroe Trail	MR7	3	20.8474	-156.903		-1	-1		269	269		-1	-1		249	251		196	201		156	165		229	229		157	161		212	214		148	154		140	156		177	177		178	178		212	212
Invasive	Lanai	Monroe Trail	MR7	4	20.8474	-156.903		148	148		269	291		158	158		251	255		194	194		156	156		-1	-1		157	157		214	222		-1	-1		-1	-1		164	166		-1	-1		212	212
Invasive	Lanai	Monroe Trail	MR7	5	20.8474	-156.903		148	154		269	291		157	158		253	255		194	-1		156	156		-1	-1		157	161		-1	-1		148	152		140	156		164	166		178	178		-1	-1
Invasive	Lanai	Monroe Trail	MR9	1	20.8407	-156.898		148	158		269	281		163	163		251	255		194	196		153	159		223	225		161	162		214	214		152	154		144	156		167	169		-1	-1		-1	-1
Invasive	Lanai	Monroe Trail	MR9	2	20.8407	-156.898		150	154		293	293		163	163		263	263		194	194		159	162		195	225		160	160		214	216		154	154		140	140		164	174		162	162		194	206
Invasive	Lanai	Monroe Trail	MR9	3	20.8407	-156.898		148	148		269	293		157	163		257	257		194	203		156	171		193	195		160	161		214	216		148	154		140	140		174	177		162	162		-1	-1
Invasive	Lanai	Monroe Trail	MR9	4	20.8407	-156.898		148	148		281	281		157	157		251	263		193	194		156	156		225	229		161	162		214	216		152	154		140	156		167	169		162	162		-1	-1
Invasive	Lanai	Monroe Trail	MR9	5	20.8407	-156.898		148	152		269	281		158	158		253	255		196	203		153	156		225	225		157	162		212	216		152	154		144	144		167	167		162	178		-1	-1
Invasive	Lanai	Monroe Trail	MR10	1	20.8365	-156.897		148	148		281	293		157	158		251	251		194	196		156	162		225	229		162	162		216	216		152	154		140	140		166	-1		162	162		194	218
Invasive	Lanai	Monroe Trail	MR10	2	20.8365	-156.897		148	148		289	293		158	163		255	255		194	196		162	162		229	229		162	162		216	216		154	154		156	156		-1	-1		162	162		212	218
Invasive	Lanai	Monroe Trail	MR11	1	20.8355	-156.896		154	158		281	293		157	163		251	263		196	203		162	162		225	235		162	162		216	216		154	154		140	156		174	174		162	178		-1	204
Invasive	Lanai	Monroe Trail	MR11	2	20.8355	-156.896		148	154		269	285		157	163		255	263		194	196		153	156		225	229		162	162		212	216		148	154		140	156		165	173		178	178		206	206
Invasive	Lanai	Monroe Trail	MR11	3	20.8355	-156.896		-1	-1		269	285		-1	-1		-1	-1		194	196		162	162		229	229		161	161		214	216		150	154		144	156		164	174		176	178		-1	-1
Invasive	Lanai	Monroe Trail	MR11	5	20.8355	-156.896		148	148		269	281		163	163		249	255		193	194		156	159		193	225		157	160		216	216		154	154		140	140		168	173		162	162		-1	-1
Invasive	Lanai	Monroe Trail	MR12	1	20.8316	-156.896		150	152		269	269		157	158		251	269		194	194		162	165		193	223		160	162		212	222		154	154		140	140		169	174		162	178		210	212
Invasive	Lanai	Monroe Trail	MR12	2	20.8316	-156.896		148	154		269	293		157	158		251	255		193	196		156	162		229	229		161	162		212	216		148	154		140	156		168	176		162	178		206	212
Invasive	Lanai	Monroe Trail	MR12	3	20.8316	-156.896		148	154		269	285		158	163		255	257		196	196		162	162		223	231		-1	-1		214	222		150	154		144	156		164	169		176	178		194	212
Invasive	Lanai	Monroe Trail	MR12	4	20.8316	-156.896		148	148		269	269		-1	-1		-1	-1		194	196		162	165		195	229		160	161		212	214		150	154		144	156		165	167		162	162		194	244
Invasive	Lanai	Monroe Trail	MR12	5	20.8316	-156.896		148	152		269	269		157	157		249	255		193	194		-1	156		225	225		161	161		212	222		148	154		140	144		174	174		162	176		194	212
Invasive	Lanai	Monroe Trail	MR13	1	20.8278	-156.895		148	148		293	293		158	163		253	255		193	194		156	159		195	195		-1	-1		212	216		152	154		140	156		168	168		162	178		206	210
Invasive	Lanai	Monroe Trail	MR13	2	20.8278	-156.895		148	150		281	293		158	165		255	263		194	194		-1	156		225	229		160	160		212	214		154	154		140	156		167	167		162	178		210	212
Invasive	Lanai	Monroe Trail	MR13	3	20.8278	-156.895		148	154		269	281		157	158		249	255		196	201		162	162		195	239		160	160		216	216		154	154		144	156		168	169		162	162		206	212
Invasive	Lanai	Monroe Trail	MR13	4	20.8278	-156.895		-1	-1		-1	-1		157	158		255	255		196	196		162	-1		195	229		-1	-1		214	216		154	154		140	156		166	166		162	162		-1	212
Invasive	Lanai	Monroe Trail	MR13	5	20.8278	-156.895		150	158		-1	-1		162	163		255	269		193	196		153	159		229	235		-1	-1		204	212		150	154		140	156		161	169		162	162		212	212
Invasive	Lanai	Monroe Trail	MR14	1	20.8257	-156.891		154	158		269	269		157	157		249	255		196	196		159	162		229	239		162	162		216	216		150	150		144	156		164	174		162	176		206	212
Invasive	Lanai	Monroe Trail	MR14	2	20.8257	-156.891		148	150		269	269		157	157		255	257		194	196		156	156		225	225		162	162		212	214		154	154		140	140		165	174		162	162		212	-1
Invasive	Lanai	Monroe Trail	MR14	3	20.8257	-156.891		148	158		281	293		158	163		257	263		194	203		159	165		225	229		160	160		214	216		154	154		140	144		164	169		162	162		206	212
Invasive	Lanai	Monroe Trail	MR14	4	20.8257	-156.891		150	158		269	269		158	163		249	251		196	196		156	156		195	195		161	-1		212	216		152	154		140	156		174	174		162	162		212	212
Invasive	Lanai	Monroe Trail	MR14	5	20.8257	-156.891		148	148		281	293		163	163		251	255		193	194		156	159		193	225		162	162		214	216		152	152		144	156		167	169		162	162		206	210
Invasive	Lanai	Monroe Trail	MR15	1	20.8236	-156.887		148	148		269	293		163	163		255	263		194	196		156	156		195	225		161	161		216	216		154	154		-1	-1		169	169		-1	-1		-1	-1
Invasive	Lanai	Monroe Trail	MR15	2	20.8236	-156.887		150	154		269	269		157	157		249	251		194	196		153	156		195	195		157	160		216	222		152	-1		156	156		169	174		162	176		-1	-1
Invasive	Lanai	Monroe Trail	MR15	3	20.8236	-156.887		148	158		269	269		157	157		249	263		-1	-1		156	156		223	229		160	161		216	216		152	152		140	156		164	167		162	162		212	212
Invasive	Lanai	Monroe Trail	MR15	4	20.8236	-156.887		150	152		269	287		157	158		249	263		196	201		156	162		225	229		161	164		216	222		152	154		156	156		169	169		162	176		212	-1
Invasive	Lanai	Monroe Trail	MR15	5	20.8236	-156.887		148	154		269	281		157	157		255	257		194	201		153	156		225	229		-1	-1		-1	-1		-1	-1		-1	-1		-1	-1		-1	-1		-1	-1
Invasive	Lanai	Monroe Trail	MR16	1	20.8213	-156.884		148	154		285	287		157	158		255	257		196	201		156	162		229	239		161	162		214	214		150	152		144	156		167	174		162	178		-1	-1
Invasive	Lanai	Monroe Trail	MR16	2	20.8213	-156.884		148	154		269	269		157	157		251	253		194	196		156	171		229	229		160	162		212	214		148	154		140	156		-1	-1		176	176		-1	-1
Invasive	Lanai	Monroe Trail	MR16	3	20.8213	-156.884		-1	-1		-1	-1		163	163		255	263		196	196		153	162		193	195		160	161		214	216		152	154		156	156		176	176		162	162		194	212
Invasive	Lanai	Monroe Trail	MR16	4	20.8213	-156.884		148	148		281	293		157	157		251	263		194	196		153	156		193	195		161	161		216	216		150	154		140	144		161	164		162	162		208	212
Invasive	Lanai	Monroe Trail	MR16	5	20.8213	-156.884		148	152		269	285		157	165		255	257		194	194		162	171		223	229		160	162		214	216		148	154		140	156		167	174		176	178		-1	-1
Invasive	Lanai	Monroe Trail	MR17	1	20.8205	-156.88		148	154		293	293		157	163		255	255		194	196		156	156		195	223		160	163		216	222		152	154		140	140		169	174		162	162		212	212
Invasive	Lanai	Monroe Trail	MR17	2	20.8205	-156.88		148	152		269	293		157	158		251	251		196	196		153	156		239	239		162	162		216	216		152	154		140	140		174	174		162	162		212	212
Invasive	Lanai	Monroe Trail	MR17	3	20.8205	-156.88		148	154		281	293		157	157		251	263		194	202		-1	-1		-1	-1		-1	-1		216	216		-1	-1		140	140		161	174		162	178		204	208
Invasive	Lanai	Monroe Trail	MR17	4	20.8205	-156.88		148	150		269	285		157	158		249	263		196	196		162	165		193	229		160	161		216	216		152	154		-1	-1		174	174		-1	-1		208	212
Invasive	Lanai	Monroe Trail	MR17	5	20.8205	-156.88		148	150		269	289		157	157		249	257		196	196		153	156		229	229		160	160		216	216		154	154		144	144		169	169		162	176		212	-1
Invasive	Lanai	Monroe Trail	MR18	1	20.8177	-156.877		148	150		269	293		157	158		-1	-1		196	196		153	153		225	229		157	161		214	216		152	154		-1	-1		164	164		-1	-1		206	210
Invasive	Lanai	Monroe Trail	MR18	2	20.8177	-156.877		148	150		269	293		157	165		255	263		194	196		-1	-1		229	229		161	162		216	216		-1	-1		140	156		164	164		162	162		206	212
Invasive	Lanai	Monroe Trail	MR18	3	20.8177	-156.877		148	150		269	293		157	163		251	255		194	-1		153	156		223	229		162	164		214	216		152	-1		140	156		164	177		162	162		206	212
Invasive	Lanai	Monroe Trail	MR18	4	20.8177	-156.877		148	150		269	293		157	163		253	255		193	196		156	156		223	229		161	162		214	-1		152	154		140	156		167	169		162	176		212	212
Invasive	Lanai	Monroe Trail	MR18	5	20.8177	-156.877		150	158		269	281		161	163		249	251		-1	-1		156	162		-1	-1		161	161		216	222		152	154		140	156		174	174		162	178		212	212
Invasive	Lanai	Monroe Trail	MR19	1	20.8146	-156.875		148	154		269	269		158	158		249	255		194	201		165	171		-1	-1		161	162		214	214		152	154		140	156		174	177		162	178		210	212
Invasive	Lanai	Monroe Trail	MR19	2	20.8146	-156.875		148	154		261	269		163	163		251	255		201	201		153	153		195	225		160	162		212	212		154	-1		144	156		161	168		176	176		194	212
Invasive	Lanai	Monroe Trail	MR19	3	20.8146	-156.875		148	152		269	293		-1	-1		-1	-1		194	196		156	162		195	225		160	160		216	216		152	154		140	140		166	166		162	162		-1	-1
Invasive	Lanai	Monroe Trail	MR19	4	20.8146	-156.875		152	152		287	293		157	165		255	263		194	196		153	156		225	229		161	162		216	216		152	154		-1	-1		161	161		-1	-1		212	218
Invasive	Lanai	Monroe Trail	MR19	5	20.8146	-156.875		148	150		285	285		157	163		251	263		-1	-1		153	162		225	229		162	162		-1	-1		-1	-1		140	156		169	174		162	176		210	210
Invasive	Lanai	Monroe Trail	MR20	1	20.81	-156.869		148	154		269	293		158	163		255	263		194	203		162	171		229	229		161	161		214	216		152	154		140	144		164	169		162	178		212	218
Invasive	Lanai	Monroe Trail	MR20	2	20.81	-156.869		-1	-1		-1	-1		-1	-1		-1	-1		194	196		153	171		195	229		157	161		212	214		152	152		140	156		169	174		162	162		210	218
Invasive	Lanai	Monroe Trail	MR20	3	20.81	-156.869		148	148		267	293		-1	-1		-1	-1		196	201		153	156		229	229		161	162		216	222		154	154		140	156		166	167		162	178		194	212
Invasive	Lanai	Monroe Trail	MR20	4	20.81	-156.869		148	148		269	269		157	157		251	-1		194	201		156	162		195	229		161	162		216	216		152	154		140	144		164	166		162	162		212	212
Invasive	Lanai	Monroe Trail	MR21	1	20.8037	-156.864		148	150		269	281		158	163		251	251		193	196		153	156		195	225		160	162		216	216		154	154		140	140		174	176		162	162		210	212
Invasive	Lanai	Monroe Trail	MR21	2	20.8037	-156.864		148	148		289	293		158	163		263	263		196	201		162	162		193	229		160	162		212	216		150	152		144	156		177	-1		162	178		210	212
Invasive	Lanai	Monroe Trail	MR21	3	20.8037	-156.864		148	154		293	293		157	163		251	263		193	194		153	156		-1	-1		162	162		216	216		154	154		140	156		167	181		162	178		194	212
Invasive	Lanai	Monroe Trail	MR21	4	20.8037	-156.864		148	148		293	293		158	163		249	249		193	194		153	156		225	229		160	161		216	216		150	154		140	144		169	181		162	162		204	210
Invasive	Lanai	Monroe Trail	MR21	5	20.8037	-156.864		148	150		269	269		158	163		255	257		194	194		153	156		195	195		161	162		216	216		154	154		140	156		169	174		162	178		210	212
Invasive	Lanai	Monroe Trail	MR22	1	20.7968	-156.861		148	150		285	293		158	163		251	263		193	194		156	165		229	239		161	161		216	222		154	154		140	144		169	169		162	162		212	218
Invasive	Lanai	Monroe Trail	MR22	2	20.7968	-156.861		148	152		267	293		157	163		255	257		196	196		153	171		223	239		162	-1		216	222		152	152		144	156		169	169		162	178		210	212
Invasive	Lanai	Monroe Trail	MR22	4	20.7968	-156.861		148	148		269	281		163	163		249	255		194	195		159	162		195	195		161	-1		216	222		152	152		156	156		169	169		162	162		212	212
Invasive	Lanai	Monroe Trail	MR22	5	20.7968	-156.861		148	150		281	293		158	159		251	253		193	196		156	156		229	229		160	161		212	214		140	154		156	156		-1	-1		162	176		206	244
Invasive	Lanai	Monroe Trail	MR23	1	20.7897	-156.861		148	154		269	293		157	157		249	251		194	203		156	162		193	225		160	161		216	216		152	154		140	144		174	181		162	178		206	212
Invasive	Lanai	Monroe Trail	MR23	2	20.7897	-156.861		150	152		289	293		157	163		251	251		194	201		153	156		195	225		160	161		214	218		150	152		140	156		166	169		162	162		212	212
Invasive	Lanai	Monroe Trail	MR23	3	20.7897	-156.861		148	150		255	269		163	163		255	263		196	196		162	162		225	229		159	161		214	216		150	152		-1	-1		-1	-1		-1	-1		-1	-1
Invasive	Lanai	Monroe Trail	MR23	4	20.7897	-156.861		148	154		269	293		157	163		255	263		193	196		159	162		193	225		160	162		212	214		154	154		140	144		164	167		162	176		194	218
Invasive	Lanai	Monroe Trail	MR23	5	20.7897	-156.861		150	154		269	289		161	163		255	255		196	196		156	162		223	229		161	162		-1	-1		152	152		144	156		-1	-1		162	162		194	210
Invasive	Lanai	Monroe Trail	MR24	1	20.7828	-156.864		150	154		269	293		157	157		251	255		194	202		156	156		195	229		162	162		216	216		154	154		144	156		174	174		162	176		194	210
Invasive	Lanai	Monroe Trail	MR24	2	20.7828	-156.864		148	150		269	281		163	163		251	255		194	196		-1	-1		-1	-1		-1	-1		216	216		132	132		140	140		169	169		162	162		210	212
Invasive	Lanai	Monroe Trail	MR24	3	20.7828	-156.864		148	152		269	287		157	158		249	255		194	196		156	156		195	225		162	162		216	216		154	-1		140	156		167	167		162	162		210	212
Invasive	Lanai	Shipwreck	SW1	1	20.8555	-156.919		150	150		271	271		-1	-1		-1	-1		194	196		153	156		193	229		161	161		216	216		154	154		144	156		161	167		178	178		208	212
Invasive	Maui	Hosmer Grove	HG1	1	20.7687	-156.238		148	150		261	293		157	159		249	251		194	201		162	165		193	229		161	161		214	216		140	140		140	156		167	167		162	162		194	212
Invasive	Maui	Hosmer Grove	HG2	1	20.7711	-156.237		148	152		285	287		161	165		251	257		196	203		162	165		195	195		160	160		214	218		150	152		140	140		166	172		162	162		206	212
Invasive	Maui	Hosmer Grove	HG3	1	20.7733	-156.235		150	150		261	285		157	161		-1	-1		194	201		165	171		225	225		160	161		212	214		140	150		140	140		167	-1		162	162		194	206
Invasive	Maui	Hosmer Grove	HG8	1	20.775	-156.234		148	150		-1	-1		161	-1		-1	-1		194	203		162	171		193	195		161	161		216	216		140	140		140	140		166	172		162	178		210	-1
Invasive	Maui	Haleakala	HM1	1	20.7522	-156.228		150	150		261	285		161	161		249	255		194	201		159	162		193	225		161	164		200	216		150	152		-1	-1		165	165		162	162		-1	-1
Invasive	Maui	Haleakala	HM1	2	20.7522	-156.228		152	158		281	281		157	165		249	257		201	201		162	165		195	225		-1	162		212	214		140	142		140	156		165	166		162	178		206	210
Invasive	Maui	Haleakala	HM1	3	20.7522	-156.228		148	150		287	293		165	165		249	265		196	201		165	165		195	225		161	162		212	214		142	150		140	156		172	172		162	162		212	242
Invasive	Maui	Haleakala	HM1	4	20.7522	-156.228		152	154		285	293		157	161		255	265		196	196		165	171		195	229		162	162		214	216		142	150		156	156		172	174		162	162		208	212
Invasive	Maui	Haleakala	HM1	5	20.7522	-156.228		148	154		261	287		157	161		249	255		201	201		159	162		195	223		161	161		214	216		140	140		140	144		167	177		162	178		194	194
Invasive	Maui	Haleakala	HM2	1	20.7529	-156.228		148	152		261	287		157	163		255	265		194	201		159	171		193	225		160	161		212	214		150	150		140	156		167	175		162	162		194	212
Invasive	Maui	Haleakala	HM2	2	20.7529	-156.228		150	152		269	281		157	164		249	249		194	196		162	165		193	193		157	161		214	216		152	154		140	144		165	166		162	162		208	210
Invasive	Maui	Haleakala	HM2	3	20.7529	-156.228		148	152		261	287		161	163		255	-1		194	201		159	162		195	225		159	164		212	212		142	150		140	140		-1	-1		162	162		208	212
Invasive	Maui	Haleakala	HM2	4	20.7529	-156.228		150	152		281	287		158	165		249	265		194	201		165	165		193	225		160	161		-1	-1		140	142		140	156		165	166		162	162		208	212
Invasive	Maui	Haleakala	HM2	5	20.7529	-156.228		148	150		287	287		161	165		249	249		196	203		165	171		225	235		159	161		214	216		150	152		140	156		166	172		162	178		210	210
Invasive	Maui	Haleakala	HM3	1	20.7539	-156.225		150	150		273	293		157	157		255	265		194	197		162	165		193	195		160	161		214	214		150	152		144	156		166	177		162	162		206	210
Invasive	Maui	Haleakala	HM3	2	20.7539	-156.225		148	152		287	287		163	165		251	265		194	196		165	171		193	193		160	160		214	216		140	140		140	140		166	172		162	180		194	210
Invasive	Maui	Haleakala	HM3	3	20.7539	-156.225		148	148		263	263		157	160		249	259		196	196		159	162		193	195		160	160		216	216		140	148		140	156		165	165		162	162		206	212
Invasive	Maui	Haleakala	HM3	5	20.7539	-156.225		148	148		261	285		157	161		251	265		196	196		162	162		195	195		161	161		214	216		152	152		140	156		165	166		162	178		208	210
Invasive	Maui	Haleakala	HM4	1	20.7555	-156.223		152	158		289	293		161	165		249	249		196	197		162	162		195	225		160	161		216	216		150	152		156	156		166	171		162	162		194	208
Invasive	Maui	Haleakala	HM4	2	20.7555	-156.223		-1	-1		-1	-1		-1	-1		-1	-1		194	194		162	165		193	193		157	161		214	216		140	154		140	158		165	166		162	162		208	210
Invasive	Maui	Haleakala	HM4	3	20.7555	-156.223		150	152		261	287		157	161		251	255		194	196		159	162		195	225		160	161		214	216		140	152		140	140		167	167		162	174		194	212
Invasive	Maui	Haleakala	HM4	5	20.7555	-156.223		148	152		281	287		161	164		255	255		194	196		162	162		193	193		159	161		214	216		140	152		140	140		173	176		162	162		210	210
Invasive	Maui	Haleakala	HM5	1	20.756	-156.221		152	-1		287	291		157	157		249	265		193	196		162	162		193	193		161	161		212	214		140	142		140	140		167	177		162	178		208	208
Invasive	Maui	Haleakala	HM5	2	20.756	-156.221		148	152		281	287		157	161		249	255		196	196		162	162		193	193		159	161		212	216		140	152		140	144		166	166		162	162		210	210
Invasive	Maui	Haleakala	HM5	3	20.756	-156.221		-1	-1		-1	-1		-1	-1		-1	-1		196	202		162	171		195	195		160	160		216	216		140	150		140	156		167	177		162	162		194	208
Invasive	Maui	Haleakala	HM5	5	20.756	-156.221		148	154		261	287		-1	-1		265	265		196	196		162	165		193	195		160	164		216	218		140	152		140	140		165	172		162	162		194	208
Invasive	Maui	Haleakala	HM7	1	20.7563	-156.218		150	152		293	293		163	165		249	249		196	197		159	159		195	197		160	161		212	216		140	140		140	144		166	167		162	162		210	210
Invasive	Maui	Haleakala	HM7	2	20.7563	-156.218		148	148		261	273		157	157		255	257		196	196		171	-1		193	225		157	160		216	216		142	152		140	140		166	177		162	162		212	212
Invasive	Maui	Haleakala	HM8	1	20.7562	-156.217		148	150		261	293		157	163		265	265		194	194		162	162		195	229		160	161		212	214		148	154		140	140		177	177		162	162		210	212
Invasive	Maui	Maui Iao Valley	IV1	1	20.8829	-156.532		148	148		293	-1		161	163		251	265		193	203		159	162		195	229		161	161		214	218		150	152		140	156		167	177		162	162		212	212
Invasive	Maui	Maui Iao Valley	IV1	2	20.8829	-156.532		148	150		287	293		163	163		249	265		201	203		159	162		197	229		161	164		216	216		150	150		140	140		164	169		162	162		194	210
Invasive	Maui	Maui Iao Valley	IV1	3	20.8829	-156.532		150	158		269	293		157	158		251	255		194	196		159	162		223	225		161	161		-1	216		150	154		140	144		169	177		162	162		210	212
Invasive	Maui	Maui Iao Valley	IV1	4	20.8829	-156.532		148	152		261	293		157	158		255	255		194	196		162	162		193	195		160	161		216	222		148	150		140	156		166	172		162	178		206	212
Invasive	Maui	Maui Iao Valley	IV1	5	20.8829	-156.532		-1	-1		-1	-1		-1	-1		-1	-1		193	193		159	162		-1	-1		160	161		-1	-1		148	152		140	140		-1	-1		162	178		206	212
Invasive	Maui	Maui Iao Valley	IV2	1	20.8836	-156.537		148	150		261	293		163	165		263	267		196	196		159	162		193	229		160	161		200	216		150	152		140	140		167	177		162	162		206	212
Invasive	Maui	Maui Iao Valley	IV2	2	20.8836	-156.537		150	154		287	293		157	165		255	255		-1	-1		162	162		229	229		-1	-1		214	214		140	152		140	144		-1	-1		162	178		204	206
Invasive	Maui	Maui Iao Valley	IV2	3	20.8836	-156.537		148	158		285	287		157	157		255	255		193	203		156	162		193	229		160	160		214	216		152	152		140	156		164	181		162	162		208	212
Invasive	Maui	Maui Iao Valley	IV2	4	20.8836	-156.537		148	154		269	293		163	163		255	255		193	201		159	162		225	229		157	161		-1	-1		152	152		-1	-1		169	169		162	178		206	210
Invasive	Maui	Maui Iao Valley	IV2	5	20.8836	-156.537		148	150		291	293		163	163		249	257		193	194		159	171		225	229		160	161		-1	216		140	152		140	140		174	174		162	176		210	212
Invasive	Maui	Maui Iao Valley	IV3	1	20.8811	-156.544		150	158		269	293		164	165		249	255		193	196		159	159		193	225		161	161		216	216		140	152		144	156		165	181		162	178		210	212
Invasive	Maui	Maui Iao Valley	IV3	2	20.8811	-156.544		152	154		273	291		161	165		249	255		-1	-1		-1	-1		-1	-1		160	160		-1	-1		-1	-1		140	140		172	172		162	162		208	212
Invasive	Maui	Maui Iao Valley	IV3	3	20.8811	-156.544		148	148		285	287		157	161		249	249		193	193		159	171		225	229		160	161		214	216		152	154		140	156		-1	-1		162	178		210	212
Invasive	Maui	Maui Iao Valley	IV3	4	20.8811	-156.544		152	158		273	287		161	165		257	269		196	201		159	162		193	225		161	161		214	216		140	152		140	156		165	172		-1	-1		194	208
Invasive	Maui	Maui Iao Valley	IV3	5	20.8811	-156.544		148	152		273	289		157	161		249	251		193	196		153	162		195	195		160	161		-1	-1		140	148		140	140		168	181		162	162		206	208
Invasive	Maui	Maui Iao Valley	IV4	1	20.8807	-156.547		150	154		269	269		157	164		255	263		193	197		-1	-1		-1	-1		160	161		-1	-1		148	152		140	140		168	181		-1	-1		-1	-1
Invasive	Maui	Maui Iao Valley	IV4	2	20.8807	-156.547		150	152		261	293		157	157		249	255		-1	-1		156	162		193	225		-1	-1		200	216		140	152		-1	-1		172	-1		162	162		206	210
Invasive	Maui	Maui Iao Valley	IV4	3	20.8807	-156.547		148	148		265	287		161	164		249	265		193	201		162	171		225	229		160	161		214	214		148	154		140	140		167	174		-1	-1		-1	-1
Invasive	Maui	Maui Iao Valley	IV4	4	20.8807	-156.547		148	154		261	287		157	162		249	251		196	201		162	165		193	229		160	161		216	222		142	152		-1	-1		166	181		162	162		206	208
Invasive	Maui	Maui Iao Valley	IV4	5	20.8807	-156.547		148	148		287	293		158	161		249	255		194	203		162	162		195	195		157	160		214	216		148	150		140	140		167	177		162	162		204	212
Invasive	Maui	Maui Iao Valley	IV5	1	20.8804	-156.547		-1	-1		261	269		157	163		249	257		193	193		156	162		193	195		160	161		216	216		140	152		140	140		167	174		162	162		206	246
Invasive	Maui	Maui Iao Valley	IV5	2	20.8804	-156.547		148	150		259	287		157	157		255	265		193	193		162	165		193	225		160	161		214	216		148	152		140	140		167	171		162	162		194	206
Invasive	Maui	Maui Iao Valley	IV5	3	20.8804	-156.547		148	148		263	287		157	163		251	255		193	194		159	171		193	195		157	161		214	214		148	152		140	140		166	172		162	162		206	206
Invasive	Maui	Maui Iao Valley	IV5	4	20.8804	-156.547		148	150		281	287		157	161		249	255		194	196		162	171		223	225		161	161		216	216		150	154		140	156		-1	-1		162	178		212	246
Invasive	Maui	Maui Iao Valley	IV5	5	20.8804	-156.547		152	-1		287	293		157	161		251	255		194	203		159	159		193	197		160	164		200	212		140	150		140	140		168	174		162	162		194	210
Invasive	Maui	Maui Iao Valley	IV6	1	NA	NA		148	152		261	285		157	160		249	249		193	196		156	162		225	229		160	162		214	216		140	148		140	140		164	172		162	162		212	212
Invasive	Maui	Maui Iao Valley	IV6	2	NA	NA		148	154		261	285		163	164		249	265		193	201		165	171		225	225		160	161		216	216		152	152		140	140		166	169		162	162		206	210
Invasive	Maui	Maui Iao Valley	IV6	3	NA	NA		154	154		261	293		157	158		249	255		196	201		162	162		193	229		160	160		216	216		142	154		140	140		174	-1		162	178		206	246
Invasive	Maui	Maui Iao Valley	IV6	4	NA	NA		150	154		269	281		160	161		249	251		194	194		162	162		195	223		160	161		212	214		150	154		140	144		167	172		162	162		206	210
Invasive	Maui	Maui Iao Valley	IV6	5	NA	NA		150	152		281	293		157	161		249	255		196	201		153	159		193	225		160	161		216	216		148	150		140	140		165	184		162	162		210	212
Invasive	Maui	Maui Iao Valley	IV7	1	20.8788	-156.55		148	158		269	287		163	163		255	257		193	194		153	165		223	225		160	160		214	214		140	152		140	140		165	177		162	162		-1	-1
Invasive	Maui	Maui Iao Valley	IV7	2	20.8788	-156.55		150	154		287	293		161	165		249	249		194	196		159	162		195	225		161	161		214	-1		148	154		140	140		164	165		162	162		206	218
Invasive	Maui	Maui Iao Valley	IV7	3	20.8788	-156.55		154	154		269	291		163	165		249	255		193	196		159	162		225	229		161	161		216	-1		148	150		140	140		164	173		162	162		194	236
Invasive	Maui	Maui Iao Valley	IV7	4	20.8788	-156.55		148	148		285	293		161	163		249	251		196	196		159	171		195	225		160	160		216	222		150	152		140	144		172	174		162	162		210	212
Invasive	Maui	Maui Iao Valley	IV7	5	20.8788	-156.55		148	154		293	293		157	161		255	265		-1	-1		-1	-1		-1	-1		-1	-1		-1	-1		-1	-1		140	140		164	169		162	178		206	210
Invasive	Maui	Maui Iao Valley	IV8	1	NA	NA		148	154		261	285		157	163		257	263		196	201		162	162		225	229		160	161		216	218		140	148		140	156		177	177		162	178		210	210
Invasive	Maui	Maui Iao Valley	IV8	2	NA	NA		152	158		269	269		161	165		255	255		201	203		156	159		229	229		160	161		216	216		140	148		140	140		174	174		162	162		218	246
Invasive	Maui	Maui Iao Valley	IV8	3	NA	NA		150	158		269	269		163	165		249	255		196	196		159	162		229	229		161	161		214	222		152	152		140	144		174	174		162	178		212	212
Invasive	Maui	Maui Iao Valley	IV8	4	NA	NA		148	154		269	287		157	163		249	255		193	196		156	162		195	225		157	161		216	216		150	154		140	144		164	164		162	178		194	210
Invasive	Maui	Maui Iao Valley	IV8	5	NA	NA		152	152		263	293		161	163		249	255		194	201		159	159		193	223		157	161		200	214		140	150		140	140		167	167		162	162		206	246
Invasive	Maui	Maui Iao Valley	IV9	1	NA	NA		152	154		285	293		157	164		257	265		196	201		162	165		223	225		160	160		216	216		152	152		140	156		168	168		162	162		204	212
Invasive	Maui	Maui Iao Valley	IV10	1	20.8768	-156.553		148	154		281	287		161	161		251	255		193	193		162	171		225	229		157	161		214	214		148	150		140	140		167	167		162	162		210	212
Invasive	Maui	Maui Iao Valley	IV10	2	20.8768	-156.553		148	154		287	287		161	161		251	255		193	194		162	171		195	229		161	161		214	216		150	150		140	140		164	167		162	162		210	212
Invasive	Maui	Maui Iao Valley	IV10	3	20.8768	-156.553		154	158		269	285		163	164		249	255		194	196		156	165		229	231		161	161		216	216		140	154		140	156		169	177		162	162		204	246
Invasive	Maui	Maui Iao Valley	IV10	4	20.8768	-156.553		154	154		261	269		-1	-1		265	269		193	196		162	165		229	229		160	161		216	216		152	154		140	140		169	177		162	162		206	246
Invasive	Maui	Olinda Road	OL1	1	20.8459	-156.309		142	152		261	287		157	161		251	251		196	196		162	165		193	197		161	164		212	216		142	152		140	156		166	166		162	178		212	212
Invasive	Maui	Olinda Road	OL1	2	20.8459	-156.309		154	154		261	293		161	163		251	255		193	194		162	171		193	225		160	161		212	216		140	152		140	140		177	177		162	176		194	208
Invasive	Maui	Olinda Road	OL1	3	20.8459	-156.309		150	150		259	281		161	161		251	255		194	203		162	162		195	229		160	160		212	214		148	150		140	156		-1	-1		162	178		194	204
Invasive	Maui	Olinda Road	OL1	4	20.8459	-156.309		150	158		287	293		158	161		249	249		196	197		162	162		193	225		161	161		200	212		150	152		140	140		166	172		162	162		204	208
Invasive	Maui	Olinda Road	OL1	5	20.8459	-156.309		150	154		253	287		161	161		251	267		193	203		162	162		193	235		161	161		-1	-1		-1	-1		140	140		167	167		162	162		208	210
Invasive	Maui	Olinda Road	OL2	1	NA	NA		-1	-1		287	291		157	161		251	251		196	196		162	162		193	225		161	161		200	216		142	150		140	144		165	166		162	162		194	212
Invasive	Maui	Olinda Road	OL2	2	NA	NA		150	150		287	293		157	163		251	255		194	203		162	162		195	223		159	161		212	216		152	154		140	140		166	166		162	162		210	212
Invasive	Maui	Olinda Road	OL2	3	NA	NA		148	158		263	285		161	164		251	265		196	196		156	165		193	225		160	161		200	212		140	152		140	144		165	177		162	162		194	212
Invasive	Maui	Olinda Road	OL2	4	NA	NA		148	150		273	281		157	161		251	255		194	201		162	162		193	195		161	161		200	212		150	152		140	140		172	172		162	162		194	212
Invasive	Maui	Olinda Road	OL2	5	NA	NA		148	150		261	287		157	163		251	257		196	202		162	165		193	225		160	161		212	216		140	152		140	140		166	172		162	162		210	212
Invasive	Maui	Olinda Road	OL3	1	20.8329	-156.299		148	150		261	261		157	161		251	251		196	201		168	171		195	225		161	161		212	214		140	142		140	140		-1	166		162	176		194	204
Invasive	Maui	Olinda Road	OL3	2	20.8329	-156.299		150	150		255	285		157	163		251	255		196	203		162	162		225	227		161	161		214	216		152	152		140	156		167	167		162	162		212	212
Invasive	Maui	Olinda Road	OL3	3	20.8329	-156.299		150	152		261	287		163	165		249	249		194	194		159	162		193	225		160	161		216	216		142	150		140	140		166	172		162	162		194	194
Invasive	Maui	Olinda Road	OL3	4	20.8329	-156.299		150	150		261	269		157	161		255	267		194	196		162	171		193	195		161	161		214	216		140	150		140	140		165	166		162	162		194	206
Invasive	Maui	Olinda Road	OL3	5	20.8329	-156.299		148	152		263	285		157	158		251	251		196	196		162	168		195	225		161	161		212	216		148	150		156	156		172	177		162	162		194	204
Invasive	Maui	Olinda Road	OL4	1	20.8248	-156.294		148	150		281	287		161	163		251	255		193	193		156	162		193	229		161	161		216	216		140	144		156	156		177	177		162	162		194	210
Invasive	Maui	Olinda Road	OL4	2	20.8248	-156.294		152	154		281	293		161	163		249	249		193	194		159	162		195	195		161	161		214	216		140	142		140	156		167	177		162	162		204	212
Invasive	Maui	Olinda Road	OL4	3	20.8248	-156.294		148	150		281	293		161	161		255	265		196	196		159	162		193	195		161	161		212	216		148	154		-1	-1		167	-1		162	162		210	212
Invasive	Maui	Olinda Road	OL4	4	20.8248	-156.294		152	154		263	287		157	157		249	251		194	196		156	159		193	193		159	161		214	216		140	140		140	156		173	177		162	178		194	208
Invasive	Maui	Olinda Road	OL4	5	20.8248	-156.294		152	152		261	275		161	161		255	265		201	201		159	162		193	229		161	161		212	214		140	152		140	140		164	172		162	178		210	212
Invasive	Maui	Olinda Road	OL5	1	20.8203	-156.292		152	154		281	287		158	163		249	255		196	201		159	165		225	225		160	161		212	216		152	154		140	140		167	171		162	178		246	-1
Invasive	Maui	Olinda Road	OL5	2	20.8203	-156.292		150	150		261	293		157	157		249	263		196	201		159	162		221	227		161	161		212	214		140	142		140	140		172	172		162	178		210	212
Invasive	Maui	Olinda Road	OL5	3	20.8203	-156.292		148	150		259	293		165	165		249	255		194	201		162	162		195	225		161	161		212	216		140	152		140	140		167	167		162	178		212	212
Invasive	Maui	Olinda Road	OL5	4	20.8203	-156.292		150	152		285	287		161	-1		249	251		194	197		162	162		193	195		161	162		212	216		140	152		140	156		166	172		162	162		210	212
Invasive	Maui	Olinda Road	OL5	5	20.8203	-156.292		150	150		287	293		161	163		251	267		193	201		162	162		193	225		161	161		200	214		140	140		140	156		166	172		162	178		212	212
Invasive	Maui	Olinda Road	OL6	1	20.8133	-156.286		152	152		255	273		157	165		249	255		194	196		156	165		225	225		159	161		214	216		150	152		140	140		167	167		-1	-1		210	210
Invasive	Maui	Olinda Road	OL6	2	20.8133	-156.286		154	158		265	285		161	161		249	265		194	196		162	171		195	195		161	161		212	212		140	154		140	156		165	177		162	162		194	212
Invasive	Maui	Olinda Road	OL6	3	20.8133	-156.286		148	150		281	285		161	166		249	249		196	196		162	165		195	225		161	164		214	214		140	152		156	156		-1	-1		162	162		208	212
Invasive	Maui	Olinda Road	OL6	4	20.8133	-156.286		148	154		269	281		161	161		255	-1		-1	-1		159	171		193	197		-1	-1		200	216		150	150		140	140		166	-1		162	162		208	212
Invasive	Maui	Olinda Road	OL6	5	20.8133	-156.286		150	152		293	293		161	163		251	265		196	201		159	159		195	195		160	161		214	216		142	150		140	156		177	177		162	178		206	212
Invasive	Maui	Olinda Road	OL7	1	20.8087	-156.284		150	152		261	291		157	161		249	251		194	196		-1	-1		193	225		160	164		212	214		150	150		140	140		172	-1		162	178		208	208
Invasive	Maui	Olinda Road	OL7	2	20.8087	-156.284		150	150		285	291		157	161		267	269		194	196		162	165		195	225		160	161		200	216		140	148		140	140		166	177		162	178		212	212
Invasive	Maui	Olinda Road	OL7	4	20.8087	-156.284		150	152		291	293		157	161		251	267		196	203		165	171		193	225		160	161		212	214		150	150		140	140		165	172		162	162		208	208
Invasive	Maui	Olinda Road	OL7	5	20.8087	-156.284		148	152		291	293		161	163		249	267		196	203		159	165		193	223		160	164		214	216		140	152		140	156		167	177		178	178		204	208
Invasive	Maui	Olinda Road	OL8	1	20.8039	-156.275		150	152		261	285		157	163		251	265		196	201		159	171		223	225		161	161		214	214		142	150		140	140		165	172		162	162		210	210
Invasive	Maui	Olinda Road	OL8	2	20.8039	-156.275		148	150		285	287		161	163		249	251		201	201		165	165		195	229		161	161		200	216		142	150		140	144		165	165		162	162		246	246
Invasive	Maui	Olinda Road	OL8	3	20.8039	-156.275		154	154		281	291		-1	-1		-1	-1		193	201		165	171		193	225		160	161		200	216		140	140		140	140		165	177		162	162		212	212
Invasive	Maui	Olinda Road	OL8	4	20.8039	-156.275		148	154		261	285		161	161		249	255		196	197		159	165		193	225		161	161		214	216		142	148		136	156		-1	-1		162	162		210	212
Invasive	Maui	Olinda Road	OL8	5	20.8039	-156.275		148	150		273	287		157	163		251	257		196	203		165	171		193	197		161	161		212	212		140	140		140	140		166	166		162	162		194	194
Invasive	Maui	Olinda Road	OL9	1	20.806	-156.28		148	150		281	289		157	157		249	249		194	196		162	171		195	229		159	161		216	216		140	140		136	140		166	166		162	178		194	210
Invasive	Maui	Olinda Road	OL9	2	20.806	-156.28		148	152		261	269		160	163		255	255		194	196		156	159		193	225		161	161		212	212		148	154		140	140		172	172		162	178		194	210
Invasive	Maui	Olinda Road	OL9	3	20.806	-156.28		148	152		287	291		164	165		249	267		196	196		156	165		193	229		161	161		216	216		140	140		140	156		165	177		162	162		-1	-1
Invasive	Maui	Olinda Road	OL9	4	20.806	-156.28		152	152		261	261		157	163		251	251		194	194		156	162		193	195		159	161		214	216		148	150		140	156		-1	-1		162	162		194	212
Invasive	Maui	Olinda Road	OL9	5	20.806	-156.28		148	152		281	293		157	163		255	265		194	196		162	165		195	195		160	161		214	218		142	142		140	156		166	172		162	178		210	210
Invasive	Maui	Olinda Road	OL11	1	20.8611	-156.313		148	152		287	287		165	-1		249	251		196	201		159	159		193	223		161	161		214	214		148	154		140	144		166	166		162	162		210	212
Invasive	Maui	Olinda Road	OL11	3	20.8611	-156.313		152	152		285	293		157	157		249	255		197	203		162	171		195	195		160	161		214	214		142	152		156	156		167	172		162	162		208	208
Invasive	Maui	Olinda Road	OL11	4	20.8611	-156.313		150	150		281	287		161	161		251	255		194	196		159	162		195	225		160	161		200	214		140	140		140	156		167	167		162	162		194	208
Invasive	Maui	Olinda Road	OL11	5	20.8611	-156.313		150	152		281	287		158	161		249	265		196	203		162	171		193	223		161	161		214	216		140	140		140	140		165	166		162	178		210	210
Invasive	Maui	Olinda Road	OL13	1	20.8764	-156.332		150	150		255	287		157	161		249	255		196	201		162	162		195	225		161	161		-1	216		140	142		140	140		164	164		162	178		212	246
Invasive	Maui	Olinda Road	OL13	2	20.8764	-156.332		148	150		285	291		157	161		255	257		196	196		162	-1		225	235		161	164		214	216		-1	-1		140	156		168	172		162	162		210	210
Invasive	Maui	Olinda Road	OL13	3	20.8764	-156.332		148	150		261	261		163	163		255	267		-1	-1		156	159		195	225		-1	-1		214	216		140	152		140	156		177	177		162	162		212	212
Invasive	Maui	Olinda Road	OL13	4	20.8764	-156.332		-1	-1		261	261		157	163		249	251		193	196		153	156		193	229		157	161		216	216		150	150		140	156		165	172		162	178		194	206
Invasive	Maui	Olinda Road	OL14	1	20.8812	-156.34		148	148		269	287		157	163		251	255		193	203		162	171		193	225		161	161		212	216		150	152		156	156		166	166		162	162		212	212
Invasive	Maui	Olinda Road	OL14	2	20.8812	-156.34		148	150		281	293		161	163		249	255		196	196		156	165		223	229		160	161		214	216		140	150		140	156		165	165		178	178		210	212
Invasive	Maui	Olinda Road	OL14	3	20.8812	-156.34		148	152		269	281		157	163		251	267		193	197		156	156		225	225		160	161		214	214		150	152		140	140		164	166		162	178		212	212
Invasive	Maui	Olinda Road	OL14	4	20.8812	-156.34		148	148		261	261		158	163		255	267		201	201		156	162		225	225		161	161		216	216		140	150		140	140		165	172		162	162		208	212
Invasive	Maui	Olinda Road	OL14	5	20.8812	-156.34		148	158		261	293		158	163		251	267		-1	-1		-1	-1		-1	-1		-1	-1		-1	-1		-1	-1		140	156		166	-1		178	180		208	212
Invasive	Maui	Olinda Road	OL15	1	20.8893	-156.347		150	154		261	291		157	161		249	251		194	201		162	165		225	235		161	161		212	216		148	150		140	156		173	178		162	162		194	194
Invasive	Maui	Olinda Road	OL15	2	20.8893	-156.347		150	154		261	289		163	165		249	265		196	196		156	165		229	229		160	161		216	216		140	142		140	140		165	177		162	178		194	206
Invasive	Maui	Olinda Road	OL15	3	20.8893	-156.347		150	152		261	287		157	163		251	255		194	201		153	162		225	225		160	161		214	216		150	152		140	140		172	172		162	180		212	212
Invasive	Maui	Olinda Road	OL15	4	20.8893	-156.347		148	150		259	287		164	165		249	251		196	196		156	171		223	225		160	161		214	216		150	154		140	156		174	174		162	162		208	212
Invasive	Maui	Olinda Road	OL15	5	20.8893	-156.347		150	154		287	291		161	161		249	251		194	194		162	165		225	235		161	161		212	216		148	150		140	156		172	177		162	162		194	194
Invasive	Maui	Waihee Ridge Trail	WE1	1	20.953	-156.531		148	154		261	275		157	158		251	255		196	203		159	162		195	225		161	161		216	216		142	150		140	156		172	177		162	162		194	212
Invasive	Maui	Waihee Ridge Trail	WE1	2	20.953	-156.531		154	158		261	291		158	163		255	269		194	194		156	162		195	195		161	161		214	216		140	140		140	140		174	174		162	162		212	218
Invasive	Maui	Waihee Ridge Trail	WE1	3	20.953	-156.531		148	150		281	293		158	163		251	257		193	201		156	162		193	197		160	161		214	216		150	152		140	140		172	172		162	178		194	206
Invasive	Maui	Waihee Ridge Trail	WE1	4	20.953	-156.531		148	148		261	293		163	163		255	263		196	201		156	165		193	225		161	161		216	216		150	152		140	140		172	172		162	178		206	-1
Invasive	Maui	Waihee Ridge Trail	WE1	5	20.953	-156.531		150	154		287	291		158	163		251	257		194	196		162	162		195	229		160	161		214	216		140	154		144	156		174	174		176	180		194	212
Invasive	Maui	Waihee Ridge Trail	WE2	1	20.9512	-156.534		148	150		261	293		158	161		249	257		196	196		156	168		195	229		160	161		200	216		152	152		140	156		-1	-1		162	162		206	212
Invasive	Maui	Waihee Ridge Trail	WE2	2	20.9512	-156.534		150	152		281	293		161	161		251	255		194	196		165	171		225	225		161	161		212	216		140	148		156	156		166	166		162	162		212	212
Invasive	Maui	Waihee Ridge Trail	WE2	3	20.9512	-156.534		154	154		269	287		158	163		257	257		193	196		156	162		195	229		157	161		214	216		148	150		140	140		167	167		162	178		194	212
Invasive	Maui	Waihee Ridge Trail	WE2	4	20.9512	-156.534		148	150		285	293		163	165		251	255		201	203		156	162		193	193		160	161		216	216		148	150		140	140		173	181		162	162		206	210
Invasive	Maui	Waihee Ridge Trail	WE2	5	20.9512	-156.534		150	154		261	285		157	163		251	257		193	193		162	162		195	195		159	159		214	214		148	154		140	140		164	165		162	162		210	212
Invasive	Maui	Waihee Ridge Trail	WE3	1	NA	NA		148	152		281	293		157	161		249	255		197	197		156	171		225	229		161	161		218	218		150	154		140	156		166	166		162	162		212	212
Invasive	Maui	Waihee Ridge Trail	WE3	2	NA	NA		152	154		263	281		161	165		249	257		194	196		162	171		195	223		161	161		212	214		150	150		140	140		-1	166		162	162		194	210
Invasive	Maui	Waihee Ridge Trail	WE3	3	NA	NA		154	154		269	287		158	159		255	255		193	194		165	171		225	229		160	161		216	222		148	150		140	156		166	177		162	178		206	212
Invasive	Maui	Waihee Ridge Trail	WE3	4	NA	NA		150	158		261	291		158	163		255	269		194	201		156	165		195	229		161	161		216	222		140	154		140	140		174	174		162	162		218	238
Invasive	Maui	Waihee Ridge Trail	WE4	1	20.9493	-156.536		148	148		281	291		162	163		255	257		193	193		162	165		195	195		161	161		212	212		152	154		144	156		174	174		162	162		210	212
Invasive	Maui	Waihee Ridge Trail	WE4	2	20.9493	-156.536		154	154		269	285		157	163		249	265		194	194		159	162		193	229		160	161		214	216		148	152		140	144		165	165		162	162		210	212
Invasive	Maui	Waihee Ridge Trail	WE4	3	20.9493	-156.536		148	148		281	293		161	163		255	257		193	201		156	162		225	229		160	161		214	216		150	152		140	156		166	177		162	162		206	212
Invasive	Maui	Waihee Ridge Trail	WE4	4	20.9493	-156.536		150	154		281	287		157	163		251	255		194	196		159	165		195	225		160	161		214	216		150	154		140	156		177	177		162	180		194	212
Invasive	Maui	Waihee Ridge Trail	WE4	5	20.9493	-156.536		148	150		261	293		161	161		257	265		193	194		159	171		195	195		160	161		212	214		148	150		140	144		174	174		162	162		194	212
Invasive	Maui	Waihee Ridge Trail	WE5	1	20.9484	-156.539		148	158		281	287		165	165		249	257		196	196		159	171		193	195		157	161		214	216		148	150		140	144		164	164		162	162		206	212
Invasive	Maui	Waihee Ridge Trail	WE5	2	20.9484	-156.539		148	152		269	289		158	158		255	255		193	193		159	162		225	225		157	161		216	216		150	152		140	156		166	166		162	162		212	212
Invasive	Maui	Waihee Ridge Trail	WE5	3	20.9484	-156.539		148	154		269	291		157	157		251	263		194	196		162	165		195	225		160	161		214	216		140	152		140	140		164	164		162	162		212	212
Invasive	Maui	Waihee Ridge Trail	WE5	4	20.9484	-156.539		148	148		281	291		158	162		255	257		193	193		162	165		195	195		157	161		212	214		154	154		144	156		174	174		162	162		194	210
Invasive	Maui	Waihee Ridge Trail	WE5	5	20.9484	-156.539		148	154		261	287		158	163		251	257		193	193		162	162		195	195		157	159		214	214		150	154		140	140		165	172		162	162		194	212
Invasive	Maui	Waihee Ridge Trail	WE6	1	20.9482	-156.542		148	150		269	281		161	161		251	255		203	203		165	165		229	229		160	160		214	216		150	152		144	156		181	181		162	162		194	210
Invasive	Maui	Waihee Ridge Trail	WE6	2	20.9482	-156.542		150	156		269	287		161	162		251	255		196	203		159	165		195	195		160	161		214	216		140	152		140	156		165	165		162	162		212	212
Invasive	Maui	Waihee Ridge Trail	WE6	3	20.9482	-156.542		148	154		269	269		158	158		255	257		196	196		159	171		197	229		160	161		216	216		140	154		140	156		172	177		162	162		206	210
Invasive	Maui	Waihee Ridge Trail	WE6	4	20.9482	-156.542		150	150		269	291		157	161		255	269		193	196		159	162		195	233		160	161		214	216		140	154		156	156		166	166		162	180		210	212
Invasive	Maui	Waihee Ridge Trail	WE6	5	20.9482	-156.542		148	154		261	275		158	158		251	255		196	203		162	162		195	225		160	161		216	216		142	150		140	156		172	177		162	162		194	212
Invasive	Maui	Waihee Ridge Trail	WE7	1	20.9482	-156.545		150	158		269	293		161	161		255	257		194	203		162	162		197	229		160	161		214	216		148	154		140	144		172	177		162	162		208	210
Invasive	Maui	Waihee Ridge Trail	WE7	2	20.9482	-156.545		148	152		275	287		161	161		249	251		196	203		159	159		225	229		160	160		214	216		140	142		140	156		172	172		162	162		206	212
Invasive	Maui	Waihee Ridge Trail	WE7	3	20.9482	-156.545		150	156		-1	-1		163	163		-1	-1		-1	-1		-1	-1		193	195		160	-1		-1	-1		150	152		156	156		-1	-1		162	162		-1	-1
Invasive	Maui	Waihee Ridge Trail	WE7	4	20.9482	-156.545		-1	-1		-1	-1		161	161		-1	-1		193	196		-1	-1		197	225		160	160		-1	-1		150	152		144	156		-1	-1		162	162		194	194
Invasive	Maui	Waihee Ridge Trail	WE7	4	20.9482	-156.545		-1	-1		281	-1		161	161		-1	-1		193	196		-1	-1		197	225		160	160		214	216		150	152		144	156		-1	-1		162	162		194	194
Invasive	Maui	Waihee Ridge Trail	WE7	5	20.9482	-156.545		150	154		261	287		158	161		251	255		193	196		162	162		221	225		157	159		212	214		150	150		140	140		169	174		162	178		212	212
Invasive	Maui	Waihee Ridge Trail	WE8	1	20.947	-156.546		148	150		263	281		157	161		251	257		194	201		162	165		229	229		160	161		214	214		150	152		140	140		-1	-1		162	162		210	212
Invasive	Maui	Waihee Ridge Trail	WE8	2	20.947	-156.546		154	154		269	287		157	158		255	257		193	196		159	162		223	225		161	161		214	214		152	154		140	156		174	174		162	162		206	206
Invasive	Maui	Waihee Ridge Trail	WE8	3	20.947	-156.546		150	154		269	269		158	161		249	251		194	194		156	165		229	229		161	162		200	216		150	152		140	140		172	172		162	162		194	210
Invasive	Maui	Waihee Ridge Trail	WE8	4	20.947	-156.546		150	150		269	291		157	158		255	269		194	196		159	162		195	229		160	161		214	216		140	154		156	156		166	166		162	180		210	210
Invasive	Maui	Waihee Ridge Trail	WE8	5	20.947	-156.546		150	-1		269	287		157	163		255	269		194	196		153	165		195	225		160	161		214	214		152	154		140	156		166	177		178	178		210	212
Invasive	Maui	Waihee Ridge Trail	WE9	1	20.9464	-156.549		148	148		261	291		162	163		255	257		193	193		162	165		195	195		157	161		212	212		152	154		140	156		164	174		162	162		194	210
Invasive	Maui	Waihee Ridge Trail	WE9	2	20.9464	-156.549		148	152		281	287		157	163		249	257		193	201		162	171		195	225		160	161		216	216		142	152		144	156		165	172		162	162		194	194
Invasive	Maui	Waihee Ridge Trail	WE9	3	20.9464	-156.549		148	158		269	289		161	163		251	265		196	196		159	159		195	223		157	160		214	214		148	154		140	140		169	172		162	162		210	212
Invasive	Maui	Waihee Ridge Trail	WE9	4	20.9464	-156.549		148	150		281	287		158	163		251	269		193	194		162	165		195	229		160	161		214	214		140	148		140	144		172	172		162	180		194	210
Invasive	Maui	Waihee Ridge Trail	WE9	5	20.9464	-156.549		-1	-1		-1	-1		-1	-1		-1	-1		196	196		159	165		195	225		160	161		214	216		154	154		156	156		-1	-1		162	178		210	212
Invasive	Maui	Waihee Ridge Trail	WE10	1	20.9475	-156.551		148	150		281	287		163	163		251	269		193	194		162	165		195	225		159	161		214	214		148	154		140	140		164	164		178	178		210	212
Invasive	Maui	Waihee Ridge Trail	WE10	2	20.9475	-156.551		150	154		285	293		157	165		255	255		201	201		156	162		193	235		161	161		214	216		150	150		140	140		169	177		162	178		206	210
Invasive	Maui	Waihee Ridge Trail	WE10	3	20.9475	-156.551		148	148		281	281		158	-1		251	251		194	194		162	165		197	225		157	160		214	216		142	150		140	144		165	177		162	162		206	210
Invasive	Maui	Waihee Ridge Trail	WE10	4	20.9475	-156.551		148	150		269	269		161	163		251	255		193	196		159	162		229	229		160	161		-1	216		148	148		140	156		174	177		162	162		212	212
Invasive	Maui	Waihee Ridge Trail	WE10	5	20.9475	-156.551		154	158		269	289		163	164		251	251		193	194		159	162		195	229		160	161		214	216		150	150		140	156		164	172		162	162		210	212
Invasive	Maui	Waihee Ridge Trail	WE11	1	20.9467	-156.552		150	154		261	289		162	162		249	257		196	196		162	162		195	229		160	160		212	214		150	150		140	156		174	-1		162	162		210	210
Invasive	Maui	Waihee Ridge Trail	WE11	2	20.9467	-156.552		150	150		285	291		158	161		249	255		193	196		162	165		193	237		160	161		212	216		148	152		140	156		-1	-1		162	162		194	194
Invasive	Maui	Waihee Ridge Trail	WE11	3	20.9467	-156.552		148	148		269	281		161	161		255	265		196	196		159	162		195	225		160	161		214	216		150	154		140	144		182	-1		162	162		208	210
Invasive	Maui	Waihee Ridge Trail	WE11	5	20.9467	-156.552		148	150		269	293		161	161		255	255		194	201		162	171		225	229		157	161		-1	-1		150	154		140	156		177	-1		162	162		208	212
Invasive	Maui	Waihee Ridge Trail	WE12	1	20.9557	-156.53		150	154		269	281		158	-1		255	255		193	196		165	171		229	229		160	161		214	216		148	152		140	140		164	172		162	178		194	206
Invasive	Maui	Waihee Ridge Trail	WE12	2	20.9557	-156.53		152	154		263	269		157	158		249	255		196	201		159	165		193	193		161	161		214	216		150	152		140	140		169	177		162	162		210	210
Invasive	Maui	Waihee Ridge Trail	WE12	3	20.9557	-156.53		148	148		261	291		158	162		255	257		193	193		162	165		195	195		157	161		212	214		152	154		140	156		164	174		162	162		210	212
Invasive	Maui	Waihee Ridge Trail	WE12	4	20.9557	-156.53		148	158		269	281		158	161		257	257		193	196		159	162		195	223		157	160		214	214		148	152		140	140		177	177		162	162		194	212
Invasive	Maui	Waihee Ridge Trail	WE12	5	20.9557	-156.53		150	154		287	291		-1	-1		-1	-1		193	196		162	165		195	195		157	161		212	214		150	154		144	156		164	164		178	178		210	212
Invasive	Maui	Waihee Ridge Trail	WE13	1	20.9581	-156.53		148	154		-1	-1		160	160		249	257		193	194		159	162		193	195		159	159		214	216		150	154		140	140		177	177		162	178		194	208
Invasive	Maui	Waihee Ridge Trail	WE13	2	20.9581	-156.53		148	154		287	291		158	163		249	269		193	196		162	165		195	195		161	161		-1	-1		148	154		140	156		164	164		162	178		210	212
Invasive	Maui	Waihee Ridge Trail	WE13	3	20.9581	-156.53		150	154		287	293		162	165		257	257		193	201		162	165		195	225		161	161		214	216		148	150		140	144		169	174		162	162		194	212
Invasive	Maui	Waihee Ridge Trail	WE13	4	20.9581	-156.53		152	154		261	289		157	-1		255	255		196	196		162	162		195	195		159	161		214	214		140	148		156	156		166	166		162	162		210	210
Invasive	Maui	Waihee Ridge Trail	WE14	1	20.9581	-156.526		154	154		285	293		157	165		255	257		201	203		162	165		195	229		161	161		214	214		148	150		140	144		174	177		162	178		206	210
Invasive	Maui	Waipoli Road	WI1	1	20.7376	-156.325		148	150		261	281		161	163		249	255		194	196		159	159		193	193		160	161		214	216		140	152		140	140		165	177		162	178		208	212
Invasive	Maui	Waipoli Road	WI1	2	20.7376	-156.325		152	154		285	285		161	161		249	251		196	196		162	165		195	225		159	161		212	214		152	152		140	140		166	172		162	162		182	210
Invasive	Maui	Waipoli Road	WI1	3	20.7376	-156.325		148	150		261	281		163	165		249	249		196	201		159	165		193	235		161	161		212	214		140	152		140	140		165	177		162	162		212	212
Invasive	Maui	Waipoli Road	WI1	4	20.7376	-156.325		150	152		261	285		157	161		251	255		194	196		162	162		193	225		160	161		214	216		140	142		136	156		167	167		162	162		208	236
Invasive	Maui	Waipoli Road	WI1	5	20.7376	-156.325		150	152		261	287		157	161		255	255		196	201		162	165		195	229		160	161		212	216		140	152		136	156		167	172		162	162		208	212
Invasive	Maui	Waipoli Road	WI2	1	20.734	-156.322		150	152		261	287		161	161		251	255		196	201		159	162		193	195		161	161		214	214		140	142		140	156		165	167		162	178		206	214
Invasive	Maui	Waipoli Road	WI2	2	20.734	-156.322		150	152		261	281		161	165		255	255		193	194		159	159		195	225		161	161		212	214		140	140		140	156		174	177		162	178		208	208
Invasive	Maui	Waipoli Road	WI2	3	20.734	-156.322		150	154		285	287		157	161		255	255		196	196		162	171		193	193		161	161		212	214		140	152		140	156		166	172		162	176		208	208
Invasive	Maui	Waipoli Road	WI3	1	20.7316	-156.319		148	152		305	305		161	161		249	249		196	201		162	165		193	193		161	161		216	222		148	148		140	140		-1	-1		162	162		210	210
Invasive	Maui	Waipoli Road	WI3	4	20.7316	-156.319		148	154		269	275		157	165		247	249		194	196		165	171		225	229		160	161		214	216		140	148		140	140		165	172		162	162		194	210
Invasive	Maui	Waipoli Road	WI8	1	20.7132	-156.3		148	148		287	293		157	165		249	251		196	196		162	171		195	197		161	161		214	218		140	140		140	156		167	167		162	178		206	208
Invasive	Maui	Waipoli Road	WI8	2	20.7132	-156.3		148	150		261	287		158	158		249	249		193	193		153	171		197	225		160	160		214	214		140	150		140	156		166	166		162	162		194	208
Invasive	Maui	Waipoli Road	WI8	3	20.7132	-156.3		150	154		293	293		161	165		249	265		194	201		153	162		193	235		161	161		216	216		140	152		140	140		165	177		162	178		206	212
Invasive	Maui	Waipoli Road	WI8	4	20.7132	-156.3		148	154		269	275		157	165		247	249		194	196		165	171		-1	-1		160	161		214	216		140	148		140	140		-1	-1		162	162		194	210
Invasive	Maui	Waipoli Road	WI8	5	20.7132	-156.3		148	152		261	269		157	157		249	251		196	201		159	165		225	225		160	161		214	216		140	140		140	156		165	177		162	162		194	206
Invasive	Maui	Waipoli Road	WI9	1	20.7105	-156.304		148	154		285	287		161	161		249	251		201	203		162	171		225	225		160	160		214	-1		140	142		140	144		166	177		162	178		212	212
Invasive	Maui	Waipoli Road	WI10	1	20.7412	-156.328		150	150		287	293		157	157		251	255		194	203		159	162		225	225		160	161		-1	-1		140	150		140	140		166	172		162	174		206	212
Invasive	Maui	Waipoli Road	WI11	1	20.7457	-156.32		150	154		261	269		161	-1		249	251		194	201		159	159		195	223		160	161		214	214		140	150		140	156		166	166		162	162		206	206
Invasive	Maui	Waipoli Road	WI11	2	20.7457	-156.32		148	150		293	293		161	161		249	249		196	196		162	162		195	-1		161	161		214	216		150	154		140	140		166	166		162	162		190	212
Invasive	Maui	Waipoli Road	WI11	3	20.7457	-156.32		152	152		285	287		161	161		255	265		193	196		162	165		195	229		159	161		216	216		140	152		140	144		167	172		162	178		194	212
Invasive	Maui	Waipoli Road	WI11	4	20.7457	-156.32		152	152		281	305		163	165		255	255		194	203		162	165		195	225		160	161		-1	-1		152	152		140	144		167	171		162	162		206	208
Invasive	Maui	Waipoli Road	WI11	5	20.7457	-156.32		152	152		261	287		157	161		249	251		196	201		159	162		229	229		157	161		216	216		152	152		140	144		165	172		162	162		206	212
Invasive	Maui	Waipoli Road	WI12	1	20.7488	-156.314		150	152		287	291		161	165		249	265		196	201		153	159		195	229		161	161		216	216		152	152		140	140		167	167		162	162		206	206
Invasive	Maui	Waipoli Road	WI12	2	20.7488	-156.314		150	152		293	293		157	163		249	257		196	201		162	165		197	223		161	161		216	216		148	152		140	156		165	166		162	162		194	210
Invasive	Maui	Waipoli Road	WI12	4	20.7488	-156.314		152	154		293	293		157	161		249	255		194	201		156	162		193	225		159	160		-1	-1		140	140		140	156		166	177		162	162		194	194
Invasive	Maui	Waipoli Road	WI12	5	20.7488	-156.314		-1	-1		-1	-1		-1	-1		-1	-1		196	201		162	165		225	229		160	161		212	216		140	150		140	144		165	167		162	162		210	212
Invasive	Maui	Waipoli Road	WI13	1	20.7643	-156.306		152	152		261	287		161	161		251	255		193	201		162	165		193	197		161	161		214	214		152	152		140	140		167	172		162	162		194	194
Invasive	Maui	Waipoli Road	WI13	2	20.7643	-156.306		148	152		281	287		161	165		249	267		193	196		159	171		195	225		161	161		214	216		142	150		140	156		164	172		162	162		194	-1
Invasive	Maui	Waipoli Road	WI13	3	20.7643	-156.306		148	150		281	287		161	165		249	249		193	196		159	162		225	225		160	161		216	216		142	150		140	156		164	172		162	162		194	246
Invasive	Maui	Waipoli Road	WI13	4	20.7643	-156.306		148	152		269	287		161	164		249	255		194	196		159	165		193	225		160	160		212	222		148	148		140	140		166	-1		162	162		194	208
Invasive	Oahu	Manana	MA6	1	21.4342	-157.929		148	152		281	281		158	159		253	255		193	196		156	165		195	195		159	161		212	214		142	148		140	140		161	161		162	162		194	194
Invasive	Oahu	Manana	MA6	2	21.4342	-157.929		148	152		281	285		157	157		255	275		196	196		159	162		195	195		160	161		212	216		154	154		140	156		161	161		162	176		194	194
Invasive	Oahu	Manana	MA7	1	21.4348	-157.927		150	152		285	303		162	162		253	275		196	196		156	162		195	195		159	161		204	216		142	148		140	156		174	181		-1	-1		194	194
Invasive	Oahu	Manana	MA7	2	21.4348	-157.927		152	152		281	285		157	162		251	251		194	193		156	162		195	249		-1	-1		212	216		140	142		156	156		161	161		162	162		194	194
Invasive	Oahu	Manana	MA7	3	21.4348	-157.927		148	152		281	303		158	159		253	265		196	196		-1	-1		195	249		161	162		202	214		140	140		140	156		-1	-1		162	176		194	194
Invasive	Oahu	Manana	MA7	4	21.4348	-157.927		-1	-1		-1	-1		157	162		251	265		196	196		156	156		195	249		161	163		212	214		148	154		156	-1		161	161		162	162		194	216
Invasive	Oahu	Manana	MA8	1	21.4356	-157.925		150	152		281	285		158	162		253	265		193	196		162	165		195	195		161	161		204	212		142	154		-1	-1		-1	-1		-1	-1		-1	-1
Invasive	Oahu	Manana	MA8	2	21.4356	-157.925		152	152		285	285		158	159		265	265		196	196		156	156		195	249		159	162		212	214		152	154		140	140		161	161		162	176		194	194
Invasive	Oahu	Manana	MA9	1	21.4369	-157.923		152	152		281	281		158	162		251	275		-1	-1		156	162		195	195		161	161		214	214		142	148		140	140		161	161		162	162		194	194
Invasive	Oahu	Manana	MA9	2	21.4369	-157.923		152	152		267	281		158	162		251	253		196	216		156	156		195	225		159	160		212	214		154	154		140	140		161	161		162	162		194	194
Invasive	Oahu	Manana	MA9	3	21.4369	-157.923		148	152		281	285		162	162		251	253		196	196		174	174		195	229		162	162		214	214		142	154		140	140		161	161		162	162		194	194
Invasive	Oahu	Manana	MA10	1	21.4377	-157.92		152	152		267	303		162	162		255	265		194	196		156	156		195	195		159	161		204	212		154	154		140	156		-1	-1		162	176		194	194
Invasive	Oahu	Manana	MA10	2	21.4377	-157.92		148	150		281	285		157	159		265	-1		196	196		162	165		195	249		160	161		212	212		148	154		140	156		172	172		162	162		-1	-1
Invasive	Oahu	Manana	MA11	1	21.4385	-157.919		148	152		281	281		162	162		253	265		196	196		156	156		195	195		161	161		212	214		148	152		140	156		-1	-1		162	162		194	194
Invasive	Oahu	Manana	MA11	2	21.4385	-157.919		148	152		281	281		162	162		265	265		196	196		159	165		195	195		161	163		212	214		142	154		140	140		161	161		-1	-1		194	194
Invasive	Oahu	Manana	MA11	3	21.4385	-157.919		150	152		261	285		162	162		251	253		196	196		162	165		195	195		161	162		212	212		154	154		140	140		161	161		162	162		-1	-1
Invasive	Oahu	Manana	MA11	4	21.4385	-157.919		148	152		267	281		158	162		265	265		196	196		-1	-1		-1	-1		159	159		212	212		142	152		140	156		161	161		162	176		194	216
Invasive	Oahu	Manana	MA11	5	21.4385	-157.919		150	152		281	285		157	158		251	265		196	196		156	162		195	195		160	161		216	224		148	148		140	140		161	161		162	176		194	194
Invasive	Oahu	Manana	MA12	1	21.438	-157.918		148	152		281	303		162	164		251	259		193	194		159	165		195	195		161	163		212	212		154	154		-1	-1		161	161		162	176		-1	-1
Invasive	Oahu	Manana	MA12	2	21.438	-157.918		152	152		281	285		162	162		251	265		196	196		159	174		195	225		161	161		212	216		140	154		140	140		161	161		162	176		194	194
Invasive	Oahu	Manana	MA12	3	21.438	-157.918		148	152		281	281		159	164		253	255		-1	-1		156	162		195	195		-1	-1		212	214		148	148		140	156		161	161		162	162		194	194
Invasive	Oahu	Manana	MA12	4	21.438	-157.918		-1	-1		-1	-1		157	162		253	265		194	196		156	165		195	225		159	163		212	212		140	154		140	140		161	161		176	176		194	194
Invasive	Oahu	Manana	MA12	5	21.438	-157.918		148	150		303	303		158	162		265	265		196	216		156	156		195	195		-1	162		204	216		148	154		140	140		161	161		162	176		194	194
Invasive	Oahu	Manana	MA13	1	21.4394	-157.917		148	152		281	303		162	164		251	259		193	194		159	165		195	195		161	163		212	212		154	154		140	140		161	161		162	176		216	216
Invasive	Oahu	Manana	MA13	2	21.4394	-157.917		148	152		281	285		158	162		265	265		196	196		162	165		195	195		159	159		212	224		142	154		140	156		161	161		162	176		194	216
Invasive	Oahu	Manana	MA13	3	21.4394	-157.917		152	152		281	285		158	162		265	265		196	196		156	156		195	195		159	162		214	216		148	148		140	140		161	161		162	162		194	216
Invasive	Oahu	Manana	MA13	4	21.4394	-157.917		148	152		267	281		162	164		253	255		196	197		156	156		195	225		159	160		212	-1		148	154		140	140		-1	-1		-1	-1		194	194
Invasive	Oahu	Manana	MA14	1	21.4394	-157.917		152	152		281	285		157	166		251	255		196	196		159	174		195	225		159	161		214	216		154	154		140	140		161	161		162	162		194	194
Invasive	Oahu	Manana	MA14	2	21.4394	-157.917		152	152		281	285		162	162		265	265		193	196		162	174		225	225		159	161		214	216		140	154		140	156		161	161		162	162		194	194
Invasive	Oahu	Manana	MA14	3	21.4394	-157.917		148	152		281	281		159	162		253	255		196	196		156	156		195	195		160	160		214	214		140	154		140	156		161	161		162	176		194	194
Invasive	Oahu	Manana	MA14	4	21.4394	-157.917		148	150		267	281		158	162		253	255		196	196		156	162		195	225		162	163		212	214		148	154		140	140		161	161		162	176		194	194
Invasive	Oahu	Manana	MA14	5	21.4394	-157.917		150	152		285	303		-1	158		253	265		196	196		-1	-1		195	249		159	161		204	212		140	148		140	140		161	161		162	162		194	194
Invasive	Oahu	Manana	MA14	6	21.4394	-157.917		148	152		285	303		157	162		251	259		193	196		159	165		195	195		161	163		212	212		154	154		140	156		161	161		162	176		216	216
Invasive	Oahu	Satellite Road	SR1	1	21.5523	-158.238		-1	-1		-1	-1		-1	-1		-1	-1		193	196		153	162		195	235		160	160		212	218		148	154		140	140		171	171		162	176		194	212
Invasive	Oahu	Satellite Road	SR1	2	21.5523	-158.238		148	148		263	277		161	-1		251	255		194	194		153	153		235	235		159	161		212	222		148	154		140	140		-1	-1		162	176		194	194
Invasive	Oahu	Satellite Road	SR3	1	21.5548	-158.235		-1	158		265	275		160	164		249	263		194	195		168	171		225	225		161	163		210	214		140	140		140	140		166	166		162	162		194	212
Invasive	Oahu	Satellite Road	SR3	2	21.5548	-158.235		148	150		261	263		163	163		249	267		193	194		156	156		195	195		159	161		214	222		148	148		140	140		166	166		162	180		212	244
Invasive	Oahu	Satellite Road	SR3	3	21.5548	-158.235		148	150		275	-1		162	163		251	261		193	199		156	159		195	233		160	162		208	216		148	148		140	140		165	165		176	176		194	212
Invasive	Oahu	Satellite Road	SR4	1	21.5581	-158.238		148	158		277	285		-1	166		249	251		-1	-1		-1	-1		-1	-1		-1	-1		-1	-1		-1	-1		140	156		-1	-1		162	162		212	236
Invasive	Oahu	Satellite Road	SR4	2	21.5581	-158.238		150	158		263	273		162	162		259	259		194	194		156	156		193	235		161	162		212	216		140	148		140	140		171	171		162	176		212	220
Invasive	Oahu	Satellite Road	SR4	3	21.5581	-158.238		150	150		273	281		163	164		247	251		194	196		156	171		195	195		161	162		212	214		140	154		140	140		166	177		162	176		206	206
Invasive	Oahu	Satellite Road	SR5	1	21.5606	-158.241		-1	-1		-1	-1		159	163		251	259		193	194		156	168		195	229		157	164		218	222		140	154		-1	-1		162	162		162	162		194	212
Invasive	Oahu	Satellite Road	SR7	1	21.5615	-158.237		148	158		277	281		162	164		251	267		196	196		156	156		195	235		161	162		208	218		142	154		140	140		166	171		162	176		206	206
Invasive	Oahu	Satellite Road	SR9	1	21.5588	-158.234		152	152		261	281		157	162		253	255		194	196		162	162		195	225		160	162		216	216		142	148		140	152		161	161		162	162		-1	244
Invasive	Oahu	Satellite Road	SR9	2	21.5588	-158.234		148	152		261	281		158	162		251	265		196	197		162	165		195	225		161	161		216	216		142	154		140	140		161	161		162	162		-1	-1
Invasive	Oahu	Satellite Road	SR9	3	21.5588	-158.234		150	152		281	281		162	162		251	265		196	196		162	165		225	225		160	161		212	216		142	154		140	140		161	-1		162	162		194	210
Invasive	Oahu	Satellite Road	SR10	1	21.5569	-158.232		152	152		261	281		159	162		253	255		-1	-1		162	162		225	225		-1	-1		216	216		142	148		-1	-1		162	162		162	162		-1	-1
Invasive	Oahu	Satellite Road	SR12	1	21.5535	-158.226		152	152		281	281		162	163		251	265		196	196		165	174		195	-1		160	161		214	216		142	154		140	156		162	162		162	162		194	210
Invasive	Oahu	Satellite Road	SR12	2	21.5535	-158.226		150	152		281	281		157	162		247	251		197	-1		162	162		195	231		161	161		216	-1		140	154		140	140		161	161		162	162		194	194
Invasive	Oahu	Satellite Road	SR12	3	21.5535	-158.226		150	152		281	281		157	162		251	265		196	197		162	165		225	225		161	161		212	216		142	154		140	156		162	162		162	176		194	194
Invasive	Oahu	Satellite Road	SR12	4	21.5535	-158.226		150	152		261	281		157	162		247	251		197	216		162	162		195	231		161	161		216	216		140	142		140	156		161	161		162	176		-1	-1
Invasive	Oahu	Satellite Road	SR13	1	21.5523	-158.224		152	152		281	281		158	162		251	255		196	197		165	165		195	225		161	161		214	216		142	154		140	152		161	161		162	162		194	210
Invasive	Oahu	Satellite Road	SR13	2	21.5523	-158.224		150	152		261	281		157	158		251	263		196	196		156	165		195	225		160	162		214	216		154	154		140	152		161	161		162	176		218	218
Invasive	Oahu	Satellite Road	SR14	5	21.5531	-158.223		152	152		281	281		157	162		251	263		194	196		162	162		195	239		161	161		216	216		142	154		140	152		161	162		162	176		216	216
Invasive	Oahu	Satellite Road	SR16	1	21.5557	-158.228		-1	-1		281	281		157	162		247	251		197	216		162	165		225	231		161	161		216	216		140	154		140	156		161	161		162	176		194	194
Invasive	Oahu	Satellite Road	SR16	2	21.5557	-158.228		152	152		281	281		162	163		251	265		196	197		165	174		195	225		160	161		214	216		142	154		140	156		161	161		162	176		-1	-1
Invasive	Oahu	WV	WV1	1	21.4765	-158.153		152	152		267	285		162	162		255	265		196	216		165	174		195	195		161	161		212	216		148	154		140	156		161	161		162	162		194	194
Invasive	Oahu	WV	WV1	2	21.4765	-158.153		152	152		281	285		157	164		265	273		196	216		162	162		195	195		160	162		212	214		148	154		140	140		161	161		162	176		244	-1
Invasive	Oahu	WV	WV1	3	21.4765	-158.153		150	150		281	281		162	162		255	259		196	196		162	165		195	239		160	162		216	216		154	154		140	152		-1	-1		162	176		216	244
Invasive	Oahu	WV	WV1	4	21.4765	-158.153		152	152		285	285		162	162		253	253		196	196		162	165		195	195		-1	-1		212	220		154	154		-1	-1		172	172		162	162		-1	-1
Invasive	Oahu	WV	WV1	5	21.4765	-158.153		152	152		281	285		157	162		265	265		196	216		156	165		195	195		162	162		214	220		148	148		140	156		161	161		162	176		194	194
Invasive	Oahu	WV	WV1	6	21.4765	-158.153		-1	-1		-1	-1		-1	-1		-1	-1		194	196		156	165		195	239		162	162		216	220		148	154		-1	-1		162	162		-1	-1		194	194
Invasive	Oahu	WV	WV1	7	21.4765	-158.153		-1	-1		281	285		162	162		253	253		196	196		156	162		195	225		161	162		212	214		148	154		152	156		174	174		162	162		-1	-1
Invasive	Oahu	WV	WV2	1	21.4796	-158.154		150	152		281	285		162	162		253	259		194	196		153	165		195	195		159	160		212	216		154	154		140	156		161	162		162	162		194	194
Invasive	Oahu	WV	WV2	2	21.4796	-158.154		150	152		281	285		158	159		251	265		196	216		156	174		195	195		160	162		216	216		148	154		152	156		-1	-1		162	162		194	218
Invasive	Oahu	WV	WV2	3	21.4796	-158.154		150	152		281	281		157	162		259	265		196	196		156	162		-1	-1		161	162		212	214		148	154		-1	-1		162	162		162	176		-1	-1
Invasive	Oahu	WV	WV2	4	21.4796	-158.154		150	152		281	281		162	162		255	259		196	196		165	165		195	195		161	162		212	216		142	148		156	156		174	174		162	162		194	218
Invasive	Oahu	WV	WV2	5	21.4796	-158.154		150	152		281	285		162	162		247	265		196	196		162	162		195	225		149	161		214	216		154	154		140	140		161	172		162	162		194	216
Invasive	Oahu	WV	WV4	1	21.4868	-158.156		152	152		281	281		162	162		265	265		196	197		162	162		195	195		161	162		212	216		154	154		140	140		162	162		162	162		194	216
Invasive	Oahu	WV	WV4	2	21.4868	-158.156		148	152		285	285		157	162		253	253		197	216		162	165		195	225		159	160		212	216		154	154		-1	-1		174	182		162	162		216	216
Invasive	Oahu	WV	WV4	3	21.4868	-158.156		148	152		281	281		162	162		251	265		194	196		162	162		195	225		160	161		216	216		154	154		140	140		174	-1		162	176		-1	-1
Invasive	Oahu	WV	WV4	4	21.4868	-158.156		152	152		267	281		158	162		255	255		197	216		165	165		195	225		160	160		212	212		148	148		140	152		174	-1		162	176		-1	-1
Invasive	Oahu	WV	WV4	5	21.4868	-158.156		-1	-1		-1	-1		162	162		253	259		196	216		156	165		195	239		161	162		212	216		148	148		-1	-1		161	161		162	162		194	194
Invasive	Oahu	WV	WV5	1	21.4896	-158.157		-1	-1		267	281		157	162		255	275		196	197		156	165		195	225		160	160		216	216		148	154		-1	-1		173	182		-1	-1		-1	-1
Invasive	Oahu	WV	WV6	1	21.4925	-158.158		148	152		281	285		159	162		259	265		196	197		165	174		195	225		161	161		214	216		148	154		140	152		173	182		162	162		194	194
Invasive	Oahu	WV	WV6	2	21.4925	-158.158		148	152		281	285		-1	-1		251	265		196	196		162	165		195	239		161	161		214	214		142	142		140	152		-1	-1		162	162		-1	-1
Invasive	Oahu	WV	WV6	3	21.4925	-158.158		-1	-1		-1	-1		158	162		-1	-1		194	197		156	162		-1	-1		160	161		212	216		154	154		140	152		-1	-1		162	176		194	194
Invasive	Oahu	WV	WV6	4	21.4925	-158.158		148	152		261	281		157	164		259	259		194	196		153	162		195	225		161	162		214	216		142	148		-1	-1		161	161		162	162		194	194
Invasive	Oahu	WV	WV6	5	21.4925	-158.158		152	152		281	285		162	162		253	255		-1	-1		162	174		225	239		-1	-1		214	220		148	154		-1	-1		162	162		162	162		194	218
Invasive	Oahu	WV	WV7	1	21.4943	-158.157		-1	-1		-1	-1		-1	-1		-1	-1		196	196		162	162		195	195		160	161		212	216		140	154		-1	-1		161	161		162	162		-1	-1
Invasive	Oahu	WV	WV7	2	21.4943	-158.157		152	152		281	281		157	162		-1	-1		196	196		-1	-1		195	225		161	161		214	216		148	148		140	152		162	162		162	176		218	218
Invasive	Oahu	WV	WV7	3	21.4943	-158.157		150	152		267	285		159	162		253	255		196	196		-1	-1		195	239		161	161		214	214		154	154		140	156		161	161		162	176		194	194
Invasive	Oahu	WV	WV7	5	21.4943	-158.157		150	152		281	281		157	162		-1	-1		196	196		162	165		195	225		162	162		214	216		154	154		140	156		-1	-1		162	162		-1	-1
Invasive	Oahu	WV	WV8	1	21.4952	-158.157		148	152		281	281		159	162		255	265		196	196		162	165		195	195		160	162		214	214		154	154		140	152		-1	-1		162	176		194	194
Invasive	Oahu	WV	WV8	2	21.4952	-158.157		148	152		267	281		157	162		251	273		196	216		156	174		195	225		160	162		212	214		142	148		140	140		-1	-1		162	162		-1	-1
Invasive	Oahu	WV	WV10	1	21.4963	-158.156		-1	-1		261	303		159	162		-1	-1		196	196		162	165		195	195		160	161		212	214		142	148		140	156		162	162		162	162		194	194
Invasive	Oahu	WV	WV10	2	21.4963	-158.156		150	152		261	285		162	162		265	265		194	196		156	162		195	225		162	162		214	214		140	148		152	152		172	172		162	176		194	218
Invasive	Oahu	WV	WV10	3	21.4963	-158.156		148	152		281	281		157	162		255	265		196	196		165	174		195	195		160	162		216	220		140	148		140	156		172	172		162	176		194	194
Invasive	Oahu	WV	WV10	4	21.4963	-158.156		148	152		281	281		157	162		263	265		196	216		156	162		195	-1		160	162		216	220		154	154		140	156		161	161		162	176		194	218
Invasive	Oahu	WV	WV10	5	21.4963	-158.156		150	152		281	281		157	162		251	253		196	216		156	162		195	195		160	161		212	214		148	148		140	156		174	182		162	176		218	218
Invasive	Oahu	WV	WV11	1	21.4967	-158.156		152	152		267	281		157	159		255	265		194	216		162	174		195	195		160	162		214	216		154	154		156	156		-1	-1		162	162		194	218
Invasive	Oahu	WV	WV11	2	21.4967	-158.156		148	150		281	281		157	162		255	259		196	196		156	165		195	195		161	161		212	216		142	148		156	156		161	161		162	162		244	-1
Invasive	Oahu	WV	WV11	3	21.4967	-158.156		148	150		281	281		157	162		-1	-1		-1	-1		162	165		195	225		161	162		214	214		142	148		156	156		-1	-1		162	162		218	-1
Invasive	Oahu	WV	WV11	4	21.4967	-158.156		150	152		281	285		159	162		255	259		196	196		162	174		195	225		161	162		212	216		154	154		140	156		161	161		162	162		-1	-1
Invasive	Oahu	WV	WV11	5	21.4967	-158.156		152	152		281	281		162	162		247	251		196	196		162	165		-1	239		159	160		212	212		154	154		156	156		161	161		162	176		-1	-1
[truncated: 2 more columns]
